# Supplementary material for: Conformational dynamics of the human serotonin transporter during substrate and drug binding
Source: Nat Commun. 2019 Apr 11;10:1687. doi: 10.1038/s41467-019-09675-z (PMC6459873; doi:10.1038/s41467-019-09675-z)
Supplement: Supplementary file 10 — Supplementary Data 6 [file 41467_2019_9675_MOESM10_ESM.xlsx]

## Sheet: Supplementary Table 1
	Supplementary Table 1. The relative deuterium uptake measured for Na+, K+, and 5-HT states at all labelling time points (0.25 min – 480 min) for the 62 peptides identified from hSERT along with the theoretical maximum uptake and the measured maximum uptake (MX control)
	Experiment: Na+, K+, 5-HT						Relative deuterium uptake
							Na+ state																K+ state																5-HT state
	Peptide number	Residues	Sequence	Theoretical uptake	Maximum uptake		0.25				1 min		10 min				60 min				480 min		0.25 min				1 min		10 min				60 min				480 min		0.25 min				1 min		10 min				60 min
	1	1-14	METTPLNSQKQLSA	12 D	9.02613	D	0.646045	+/-	0.004047	D	0.680256	D	0.580609	+/-	0.037905	D	0.621266	+/-	0.050339	D	0.687823	D	0.770019	+/-	0.158262	D	0.535334	D	0.673683	+/-	(N/A)		0.685508	+/-	0.117021	D	(N/A)		0.662213	+/-	0.036997	D	0.763589	D	0.551489	+/-	0.1269	D	0.640747
	2	5-12	PLNSQKQL	7 D	3.61189	D	3.60735	+/-	0.009043	D	3.55337	D	3.55438	+/-	0.057866	D	3.57059	+/-	0.053418	D	3.60038	D	3.68307	+/-	0.022291	D	3.65962	D	3.56395	+/-	0.008957	D	3.6429	+/-	0.005327	D	3.56436	D	3.54729	+/-	0	D	3.53794	D	3.52954	+/-	0.023964	D	3.58634
	3	13-21	SACEDGEDC	8 D	3.34888	D	2.65001	+/-	0.03821	D	2.53956	D	2.60228	+/-	0.083837	D	2.50692	+/-	0.05407	D	2.53741	D	2.66313	+/-	0.009949	D	2.48106	D	2.60923	+/-	0.089037	D	2.60745	+/-	0.055269	D	2.53046	D	2.63359	+/-	0.0737	D	2.64254	D	2.61135	+/-	0.065356	D	2.63747
	4	13-28	SACEDGEDCQENGVLQ	15 D	6.95069	D	5.85415	+/-	0.018605	D	5.94663	D	5.9257	+/-	0.04983	D	5.90206	+/-	0.02723	D	5.90426	D	5.97504	+/-	0.080844	D	5.9209	D	6.00847	+/-	0.030935	D	5.94235	+/-	0.032275	D	5.97925	D	5.82234	+/-	0.041959	D	5.78295	D	5.86012	+/-	0.078856	D	5.85074
	5	22-28	QENGVLQ	6 D	2.9407	D	2.63163	+/-	0.004335	D	2.55311	D	2.5649	+/-	0.032494	D	2.5888	+/-	0.021193	D	2.60219	D	2.64323	+/-	0.028503	D	2.58222	D	2.61301	+/-	0.030621	D	2.57456	+/-	0.030398	D	2.56332	D	2.64863	+/-	0.001074	D	2.53587	D	2.58204	+/-	0.013309	D	2.61842
	6	29-37	KVVPTPGDK	6 D	2.33211	D	2.2272	+/-	0.154948	D	2.05235	D	2.09686	+/-	0.16756	D	2.1504	+/-	0.155297	D	2.13255	D	2.24674	+/-	0.154541	D	2.17331	D	2.16784	+/-	0.164421	D	2.14491	+/-	0.154995	D	2.12286	D	2.23057	+/-	0.162345	D	2.08055	D	2.2277	+/-	0.158655	D	2.14162
	7	29-47	KVVPTPGDKVESGQISNGY	16 D	8.79624	D	8.39704	+/-	0.023677	D	7.98743	D	8.38007	+/-	0.014347	D	8.2262	+/-	0.06964	D	8.3193	D	8.40129	+/-	0.015706	D	8.07352	D	8.39386	+/-	0.122924	D	8.29946	+/-	0.068382	D	8.26429	D	8.33085	+/-	0.015378	D	8.33486	D	8.38835	+/-	0.007474	D	8.3319
	8	30-46	VVPTPGDKVESGQISNG	14 D	7.55181	D	7.05423	+/-	0.054752	D	7.11085	D	7.06335	+/-	0.01806	D	7.0296	+/-	0.076227	D	6.94189	D	6.99078	+/-	0.060075	D	7.20603	D	7.14926	+/-	0.050706	D	7.03316	+/-	0.061147	D	7.24075	D	6.98622	+/-	0.028327	D	7.10277	D	7.04297	+/-	0.14047	D	7.01008
	9	38-47	VESGQISNGY	9 D	4.7977	D	4.08197	+/-	0.0427	D	4.01712	D	4.0048	+/-	0.050859	D	4.00868	+/-	0.053631	D	4.13255	D	4.14407	+/-	0.03959	D	4.03061	D	4.0641	+/-	0.023663	D	4.05448	+/-	0.028701	D	4.03061	D	4.07662	+/-	0.032736	D	4.05201	D	4.05735	+/-	0.041824	D	4.04897
	10	48-70	SAVPSPGAGDDTRHSIPATTTTL	19 D	9.54302	D	8.4405	+/-	0.044993	D	8.37233	D	8.33598	+/-	0.043114	D	8.23227	+/-	0.027079	D	8.32297	D	8.51525	+/-	0.047256	D	8.29765	D	8.34773	+/-	0.015091	D	8.40709	+/-	0.023383	D	8.32444	D	8.44688	+/-	0.103079	D	8.51459	D	8.4349	+/-	0.033201	D	8.49271
	11	70-88	LVAELHQGERETWGKKVDF	18 D	6.75343	D	3.61476	+/-	0.019941	D	4.17409	D	5.71077	+/-	0.05313	D	5.7625	+/-	0.044161	D	6.19169	D	5.78471	+/-	0.01377	D	5.74318	D	5.91558	+/-	0.111543	D	6.08186	+/-	0.032541	D	6.29439	D	5.0469	+/-	0.017951	D	5.13327	D	5.78951	+/-	0.019981	D	5.99299
	12	71-87	VAELHQGERETWGKKVD	16 D	6.47068	D	3.66887	+/-	0.241863	D	4.90464	D	5.45808	+/-	0.212055	D	5.18655	+/-	0.216763	D	5.22148	D	5.4217	+/-	0.173086	D	5.55854	D	5.64052	+/-	0.229746	D	5.25389	+/-	0.422683	D	5.41351	D	4.94736	+/-	0.135234	D	5.38631	D	5.82626	+/-	0.180215	D	5.39874
	13	71-88	VAELHQGERETWGKKVDF	17 D		D	3.53772	+/-	0.013845	D	4.94739	D	5.95804	+/-	0.20509	D	5.55052	+/-	0.037634	D	5.55895	D	6.45306	+/-	0.157353	D	6.09491	D	6.05827	+/-	0.026913	D	5.92486	+/-	0.122088	D	6.04762	D	5.53779	+/-	0.128282	D	5.41373	D	5.95869	+/-	0.172808	D	5.98016
	14	78-89	ERETWGKKVDFL	11 D	4.24122	D	1.60628	+/-	0.025783	D	1.87508	D	2.84206	+/-	0.125337	D	2.95801	+/-	0.094758	D	2.58957	D	2.86452	+/-	0.140462	D	2.6246	D	2.83116	+/-	0.162557	D	3.02457	+/-	0.066795	D	3.0858	D	2.33541	+/-	0.007444	D	2.37616	D	2.68871	+/-	0.095604	D	2.91963
	15	89-94	LLSVIG	5 D	2.62541	D	0.248828	+/-	0.103051	D	0.274098	D	1.07329	+/-	0.057044	D	2.00926	+/-	0.055443	D	2.74607	D	0.777531	+/-	0.080976	D	1.34655	D	2.27015	+/-	0.062529	D	2.45444	+/-	0.041948	D	2.70947	D	0.169184	+/-	0.017557	D	0.204767	D	1.03602	+/-	0.073905	D	1.55501
	16	89-95	LLSVIGY	6 D	3.16974	D	0.145951	+/-	0.020279	D	0.292177	D	1.2556	+/-	0.141172	D	2.37176	+/-	0.038287	D	3.13452	D	0.845628	+/-	0.033362	D	1.61053	D	2.78651	+/-	0.023548	D	2.78361	+/-	0.042567	D	3.16866	D	0.172983	+/-	0.027419	D	0.32556	D	1.09178	+/-	0.055547	D	1.59793
	17	99-109	LGNVWRFPYIC	9 D	4.91357	D	0.857619	+/-	0.046778	D	1.00338	D	1.36269	+/-	0.063544	D	2.0036	+/-	0.028971	D	3.26412	D	0.996939	+/-	0.067866	D	0.913181	D	0.994468	+/-	0.079991	D	1.37248	+/-	0.08932	D	2.64878	D	0.125829	+/-	0.235872	D	0.631881	D	0.954577	+/-	0.015746	D	1.3379
	18	126-150	IFGGIPLFYMELALGQYHRNGCISI	23 D	7.4497	D	4.3422	+/-	0.034167	D	5.06143	D	6.38482	+/-	0.089058	D	6.80402	+/-	0.084083	D	6.76409	D	4.22625	+/-	0.030149	D	5.66901	D	6.31851	+/-	0.108608	D	6.79733	+/-	0.068366	D	7.02526	D	4.25969	+/-	0.056556	D	5.00297	D	6.44783	+/-	0.210613	D	6.88468
	19	138-150	ALGQYHRNGCISI	12 D	5.25624	D	4.99942	+/-	0.145496	D	5.03191	D	5.03484	+/-	0.054262	D	4.95036	+/-	0.039239	D	4.97165	D	4.90229	+/-	0.012568	D	4.97086	D	5.07374	+/-	0.046867	D	4.98139	+/-	0.027878	D	5.11068	D	4.9606	+/-	0.054976	D	5.03588	D	5.02077	+/-	0.039529	D	5.02706
	20	140-158	GQYHRNGCISIWRKICPIF	17 D	5.41664	D	4.87516	+/-	0.05175	D	5.09664	D	5.03836	+/-	0.066379	D	4.76886	+/-	0.041775	D	4.65216	D	4.82581	+/-	0.107723	D	5.00951	D	4.74265	+/-	0.069009	D	4.69202	+/-	0.037167	D	4.55111	D	4.73911	+/-	0.021089	D	4.93255	D	5.03379	+/-	0.268682	D	4.98808
	21	145-153	NGCISIWRK	8 D	3.21485	D	0.211857	+/-	0.001876	D	0.226633	D	0.162764	+/-	0.025256	D	0.167174	+/-	0.044032	D	0.304326	D	0.19629	+/-	0.013522	D	0.357921	D	0.221697	+/-	0.011938	D	0.197615	+/-	0.029182	D	0.310119	D	0.190583	+/-	0.000305	D	0.277774	D	0.188975	+/-	0.022592	D	0.21684
	22	160-176	GIGYAICIIAFYIASYY	16 D	7.7175	D	0.563553	+/-	0.010772	D	0.601581	D	0.579715	+/-	0.038418	D	0.561614	+/-	0.0438	D	0.64241	D	0.585206	+/-	0.054895	D	0.626764	D	0.597112	+/-	0.010796	D	0.588918	+/-	0.031826	D	0.681937	D	0.622233	+/-	0.017809	D	0.623099	D	0.557859	+/-	0.023394	D	0.606864
	23	167-182	IIAFYIASYYNTIMAW	15 D	7.84339	D	0.614255	+/-	0.005906	D	0.619984	D	0.59302	+/-	0.033303	D	0.626214	+/-	0.041571	D	0.578575	D	0.660939	+/-	0.00275	D	0.690985	D	0.597742	+/-	0.018442	D	0.613265	+/-	0.073992	D	0.74657	D	0.645762	+/-	0.032574	D	0.876533	D	0.594117	+/-	0.02696	D	0.665071
	24	175-191	YYNTIMAWALYYLISSF	16 D		D	-0.009926	+/-	0.00848	D	-0.076875	D	-0.058725	+/-	0.02179	D	-0.014633	+/-	0.021694	D	-0.049756	D	0.038102	+/-	0.020709	D	-0.033417	D	0.015996	+/-	0.036654	D	-0.017084	+/-	0.033442	D	-0.014208	D	-0.004586	+/-	0.014629	D	-0.021608	D	-0.017768	+/-	0.016538	D	-0.011708
	25	175-192	YYNTIMAWALYYLISSFT	17 D	9.54573	D	0.658004	+/-	0.041578	D	0.62545	D	0.645825	+/-	0.03134	D	0.654858	+/-	0.026755	D	0.740192	D	0.739551	+/-	0.026169	D	0.747844	D	0.676933	+/-	0.020063	D	0.690434	+/-	0.03428	D	0.775581	D	0.718348	+/-	0.003055	D	0.755911	D	0.679917	+/-	0.023133	D	0.713826
	26	181-189	AWALYYLIS	8 D	3.24527	D	1.97775	+/-	0.029687	D	2.05626	D	2.14234	+/-	0.043715	D	2.44333	+/-	0.013969	D	2.56746	D	1.92587	+/-	0.02231	D	1.95608	D	2.05492	+/-	0.038231	D	2.30995	+/-	0.03281	D	2.44084	D	1.95606	+/-	0.056917	D	2.13674	D	2.07498	+/-	0.015155	D	2.44038
	27	188-203	ISSFTDQLPWTSCKNS	14 D	9.33855	D	0.429304	+/-	0.014552	D	0.402351	D	0.43924	+/-	0.016278	D	0.371162	+/-	0.029072	D	0.438767	D	0.415388	+/-	0.012217	D	0.411873	D	0.401997	+/-	0.029175	D	0.37494	+/-	0.042749	D	0.396052	D	0.422588	+/-	0.031233	D	0.448975	D	0.415075	+/-	0.011033	D	0.396527
	28	217-235	NITWTLHSTSPAEEFYTRH	17 D	9.8243	D	8.69684	+/-	0.03463	D	8.49184	D	8.69092	+/-	0.043395	D	8.39161	+/-	0.194202	D	8.61594	D	8.64393	+/-	0.0044	D	8.66822	D	8.53308	+/-	0.112891	D	8.50085	+/-	0.033858	D	8.54544	D	8.69163	+/-	0.041769	D	8.61029	D	8.63306	+/-	0.186519	D	8.70037
	29	224-230	STSPAEE	5 D	2.34133	D	0.772021	+/-	0.000475	D	0.929038	D	1.02667	+/-	0.060766	D	1.02929	+/-	0.063856	D	1.13541	D	0.833691	+/-	0.04147	D	0.788888	D	1.05248	+/-	0.018976	D	1.00942	+/-	0.051782	D	1.1094	D	0.817861	+/-	0.040792	D	0.893988	D	1.05173	+/-	0.032381	D	0.992308
	30	242-255	SKGLQDLGGISWQL	13 D	6.95485	D	5.81312	+/-	0.078436	D	6.60842	D	6.31104	+/-	0.055839	D	6.29285	+/-	0.060868	D	6.33538	D	5.94827	+/-	0.064706	D	6.37084	D	6.39523	+/-	0.039362	D	6.31015	+/-	0.05925	D	6.43187	D	5.9071	+/-	0.093831	D	6.3015	D	6.33713	+/-	0.023148	D	6.39221
	31	296-305	LVRGATLPGA	8 D	3.80634	D	0.474746	+/-	0.000402	D	0.478837	D	0.407736	+/-	0.008816	D	0.580442	+/-	0.037117	D	1.10821	D	0.605401	+/-	0.062855	D	0.611921	D	0.727414	+/-	0.025911	D	0.837382	+/-	0.035814	D	1.79188	D	0.454279	+/-	0.015115	D	0.524211	D	0.461479	+/-	0.040564	D	0.602778
	32	306-311	WRGVLF	5 D	2.5981	D	0.02948	+/-	0.005778	D	0.106119	D	0.174817	+/-	0.016999	D	0.560767	+/-	0.034316	D	1.36094	D	0.14772	+/-	0.014818	D	0.239379	D	0.416955	+/-	0.006585	D	0.878964	+/-	0.034759	D	1.41266	D	0.025306	+/-	0.014665	D	0.142535	D	0.392243	+/-	0.007434	D	1.00405
	33	312-320	YLKPNWQKL	7 D	3.87159	D	1.07125	+/-	0.011617	D	1.45442	D	1.92572	+/-	0.066723	D	2.32761	+/-	0.071695	D	2.75578	D	1.74011	+/-	0.131458	D	2.1462	D	2.46253	+/-	0.17147	D	3.18176	+/-	0.041105	D	3.4313	D	1.68686	+/-	0.077898	D	1.84614	D	2.23681	+/-	0.129936	D	2.43959
	34	319-329	KLLETGVWIDA	10 D	4.40904	D	2.64608	+/-	0.034323	D	2.80676	D	3.33742	+/-	0.130536	D	3.55629	+/-	0.188974	D	4.10489	D	2.52176	+/-	0.057862	D	2.685	D	3.11891	+/-	0.049302	D	3.12861	+/-	0.045625	D	3.68265	D	2.6267	+/-	0.024723	D	3.2228	D	3.42364	+/-	0.105215	D	3.6206
	35	321-326	LETGVW	5 D	2.65639	D	1.09984	+/-	0.077188	D	1.08844	D	1.44948	+/-	0.036199	D	1.63307	+/-	0.029043	D	1.56548	D	1.08919	+/-	0.05073	D	1.28787	D	1.61901	+/-	0.08558	D	1.69112	+/-	0.053161	D	1.67265	D	1.19461	+/-	0.048278	D	1.26569	D	1.54986	+/-	0.069719	D	1.59815
	36	331-350	AQIFFSLGPGFGVLLAFASY	18 D	9.15438	D	0.563574	+/-	0.001186	D	0.644587	D	0.53497	+/-	0.029738	D	0.533652	+/-	0.036255	D	0.661749	D	0.600327	+/-	0.033999	D	0.757816	D	0.567196	+/-	0.019771	D	0.597197	+/-	0.022575	D	0.704974	D	0.614789	+/-	0.006936	D	0.672968	D	0.562095	+/-	0.04183	D	0.607384
	37	340-349	GFGVLLAFAS	9 D	3.34779	D	2.7695	+/-	0.029716	D	2.7695	D	2.8441	+/-	0.048764	D	2.74961	+/-	0.049883	D	2.78724	D	2.81042	+/-	0.045728	D	2.80839	D	2.87109	+/-	0.032879	D	2.74979	+/-	0.041217	D	2.80624	D	2.77733	+/-	0.024153	D	2.77342	D	2.83604	+/-	0.056843	D	2.7764
	38	354-364	NNNCYQDALVT	10 D	5.48595	D	0.345074	+/-	0.030449	D	0.35465	D	0.294993	+/-	0.017543	D	0.340662	+/-	0.02869	D	0.407274	D	0.297592	+/-	0.004225	D	0.434831	D	0.308762	+/-	0.025083	D	0.32174	+/-	0.02487	D	0.337927	D	0.345465	+/-	0.030101	D	0.450268	D	0.310104	+/-	0.032012	D	0.376997
	39	354-366	NNNCYQDALVTSV	12 D	6.20924	D	0.415816	+/-	0.008615	D	0.46002	D	0.341361	+/-	0.023794	D	0.356694	+/-	0.045911	D	0.519258	D	0.434505	+/-	0.004449	D	0.608051	D	0.395723	+/-	0.042189	D	0.437756	+/-	0.052974	D	0.573073	D	0.425234	+/-	0.023744	D	0.600815	D	0.32962	+/-	0.025731	D	0.442426
	40	383-398	LGYMAEMRNEDVSEVA	15 D	8.24051	D	0.472692	+/-	0.103953	D	0.452556	D	0.433321	+/-	0.106586	D	0.452155	+/-	0.132033	D	0.512752	D	0.465156	+/-	0.087367	D	0.511243	D	0.455545	+/-	0.0962	D	0.459282	+/-	0.112159	D	0.493686	D	0.476619	+/-	0.101447	D	0.523332	D	0.412075	+/-	0.084084	D	0.444987
	41	389-396	MRNEDVSE	7 D		D	0.300956	+/-	0.068521	D	0.31343	D	0.322023	+/-	0.083913	D	0.342959	+/-	0.082059	D	0.447489	D	0.376053	+/-	0.079935	D	0.294649	D	0.305324	+/-	0.067561	D	0.36004	+/-	0.090638	D	0.310845	D	0.313577	+/-	0.085675	D	0.322093	D	0.334426	+/-	0.102727	D	0.402966
	42	397-406	VAKDAGPSLL	8 D	4.04798	D	2.17548	+/-	0.120301	D	2.00189	D	2.82564	+/-	0.087021	D	2.66138	+/-	0.147355	D	2.99783	D	1.01416	+/-	0.081243	D	1.33757	D	1.85693	+/-	0.156926	D	1.89516	+/-	0.063863	D	1.97031	D	1.94915	+/-	0.18605	D	N/A		2.89496	+/-	0.088742	D	2.97243
	43	400-406	DAGPSLL	5 D	2.24958	D	1.24754	+/-	0.034312	D	1.16797	D	1.65445	+/-	0.050253	D	1.71957	+/-	0.101919	D	1.49787	D	0.620193	+/-	0.054365	D	0.662391	D	0.787346	+/-	0.051303	D	1.10394	+/-	0.008877	D	1.34091	D	0.991751	+/-	0.019313	D	1.20488	D	1.62937	+/-	0.069893	D	1.70948
	44	406-421	LFITYAEAIANMPAST	14 D	6.90305	D	0.527601	+/-	0.039651	D	0.463115	D	0.520957	+/-	0.022662	D	0.489249	+/-	0.033932	D	0.58571	D	0.495862	+/-	0.042381	D	0.592555	D	0.513893	+/-	0.026289	D	0.494816	+/-	0.028609	D	0.572505	D	0.498345	+/-	0.028269	D	0.534872	D	0.499346	+/-	0.024829	D	0.501279
	45	408-420	ITYAEAIANMPAS	11 D	7.53916	D	0.422404	+/-	0.007111	D	0.333219	D	0.402366	+/-	0.047114	D	0.379788	+/-	0.06918	D	0.40931	D	0.489395	+/-	0.000445	D	0.488241	D	0.412717	+/-	0.036743	D	0.415361	+/-	0.01874	D	0.403895	D	0.385026	+/-	0.058508	D	0.504783	D	0.42863	+/-	0.023135	D	0.415653
	46	408-422	ITYAEAIANMPASTF	13 D	6.23047	D	0.553586	+/-	0.012532	D	0.418089	D	0.471246	+/-	0.081394	D	0.453947	+/-	0.051785	D	0.508415	D	0.35755	+/-	0.03997	D	0.236838	D	0.271733	+/-	0.057961	D	0.289024	+/-	0.025042	D	0.369695	D	0.548481	+/-	0.037783	D	0.484652	D	0.446311	+/-	0.048947	D	0.53615
	47	483-499	FGGAYVVKLLEEYATGP	15 D	7.60298	D	4.45796	+/-	0.041906	D	4.5396	D	5.76867	+/-	0.059022	D	6.48646	+/-	0.082726	D	6.55886	D	4.76032	+/-	0.089487	D	4.94278	D	5.85433	+/-	0.118711	D	6.6011	+/-	0.040137	D	6.57517	D	4.48454	+/-	0.021589	D	4.51213	D	5.96503	+/-	0.025418	D	6.59949
	48	509-517	AVAVSWFYG	8 D	3.43856	D	0.203104	+/-	0.015216	D	0.139588	D	0.149727	+/-	0.024395	D	0.15836	+/-	0.025161	D	0.187448	D	0.178712	+/-	0.010898	D	0.18742	D	0.148489	+/-	0.016359	D	0.161332	+/-	0.045011	D	0.211933	D	0.17486	+/-	0.011666	D	0.214023	D	0.178321	+/-	0.027793	D	0.18429
	49	512-523	VSWFYGITQFCR	11 D	4.92076	D	0.235661	+/-	0.020091	D	0.330667	D	0.200048	+/-	0.042032	D	0.234117	+/-	0.035648	D	0.227548	D	0.25198	+/-	0.005919	D	0.3017	D	0.199365	+/-	0.013716	D	0.227025	+/-	0.035714	D	0.305826	D	0.249022	+/-	0.034327	D	0.271701	D	0.198052	+/-	0.021381	D	0.293543
	50	516-545	YGITQFCRDVKEMLGFSPGWFWRICWVAIS	28 D		D	1.2115	+/-	0.003607	D	1.0601	D	1.18194	+/-	0.031263	D	1.18525	+/-	0.052291	D	1.19525	D	1.2885	+/-	0.033823	D	1.28831	D	1.2559	+/-	0.024637	D	1.26063	+/-	0.053229	D	1.27677	D	1.3123	+/-	0.091413	D	1.27006	D	1.27079	+/-	0.063074	D	1.26962
	51	519-548	TQFCRDVKEMLGFSPGWFWRICWVAISPLF	27 D	18.1797	D	0.951712	+/-	0.037583	D	0.699281	D	1.0144	+/-	0.071812	D	0.948946	+/-	0.054597	D	1.01642	D	1.03813	+/-	0.01985	D	1.01797	D	1.0592	+/-	0.01494	D	1.06187	+/-	0.047563	D	0.796751	D	0.94277	+/-	0.005691	D	1.03199	D	1.04024	+/-	0.019974	D	0.964054
	52	560-566	PPQLRLF	5 D	2.88705	D	0.099798	+/-	0.007563	D	0.069638	D	0.105273	+/-	0.005578	D	0.09446	+/-	0.012322	D	0.112094	D	0.116962	+/-	0.002788	D	0.121557	D	0.113456	+/-	0.016195	D	0.089959	+/-	0.01855	D	0.122447	D	0.111576	+/-	0.010007	D	0.082226	D	0.131965	+/-	0.00242	D	0.116667
	53	583-593	TSSFICIPTYI	9 D	4.4955	D	0.188179	+/-	0.094178	D	0.15773	D	0.170819	+/-	0.098926	D	0.160535	+/-	0.096366	D	0.137591	D	0.179459	+/-	0.114065	D	0.200304	D	0.198911	+/-	0.106323	D	0.19925	+/-	0.100568	D	0.171413	D	0.185097	+/-	0.097773	D	0.18239	D	0.163845	+/-	0.100779	D	0.189421
	54	590-595	PTYIAY	5 D	1.86954	D	0.181826	+/-	0.017723	D	0.110325	D	0.1234	+/-	0.028472	D	-0.032779	+/-	0.126153	D	0.14614	D	0.196177	+/-	0.00797	D	0.183124	D	0.12849	+/-	0.022124	D	0.156591	+/-	0.014582	D	0.19386	D	0.172003	+/-	0.000246	D	0.139728	D	0.123641	+/-	0.010273	D	0.149152
	55	595-607	YRLIITPGTFKER	11 D	5.98923	D	1.54556	+/-	0.006801	D	1.88709	D	2.4016	+/-	0.111387	D	3.05275	+/-	0.041495	D	3.70653	D	1.61625	+/-	0.065855	D	1.95148	D	2.46888	+/-	0.080898	D	3.33787	+/-	0.125403	D	4.59147	D	1.49418	+/-	0.025292	D	1.9165	D	2.34087	+/-	0.087671	D	3.13681
	56	598-607	IITPGTFKER	8 D	4.00261	D	1.53353	+/-	0.061622	D	1.87911	D	2.24458	+/-	0.065331	D	2.92317	+/-	0.076374	D	3.02016	D	1.79639	+/-	0.087103	D	2.00694	D	2.35389	+/-	0.098822	D	2.84874	+/-	0.037072	D	3.03552	D	1.60667	+/-	0.062997	D	1.84114	D	2.26659	+/-	0.073188	D	2.96417
	57	601-606	PGTFKE	5 D	2.52352	D	1.82416	+/-	0.008142	D	1.86415	D	1.87388	+/-	0.042764	D	1.83818	+/-	0.016346	D	1.75638	D	1.8674	+/-	0.001267	D	1.75601	D	1.91274	+/-	0.028393	D	1.86078	+/-	0.033173	D	1.73902	D	1.85192	+/-	0.017353	D	1.81593	D	1.87419	+/-	0.034759	D	1.86119
	58	608-619	IIKSITPETPTE	9 D	5.14313	D	2.34214	+/-	0.026681	D	2.25223	D	3.7339	+/-	0.080707	D	4.59441	+/-	0.070509	D	4.62507	D	2.55319	+/-	0.064438	D	2.39207	D	3.56432	+/-	0.156516	D	4.61507	+/-	0.072377	D	4.64319	D	2.34824	+/-	0.042671	D	2.33836	D	3.79664	+/-	0.09989	D	4.62515
	59	616-634	TPTEIPCGDIRLNAVLVPR	15 D	8.43613	D	7.94431	+/-	0.188953	D	7.89882	D	7.93662	+/-	0.18688	D	7.87652	+/-	0.175418	D	8.08022	D	8.00969	+/-	0.126095	D	8.05549	D	7.88937	+/-	0.07191	D	7.87838	+/-	0.072681	D	7.65605	D	7.70171	+/-	0.141039	D	7.82764	D	7.80104	+/-	0.120245	D	7.9747
	60	623-641	GDIRLNAVLVPRGSHHHHH	17 D	8.93202	D	8.22625	+/-	0.024076	D	7.65529	D	8.13798	+/-	0.04453	D	8.12283	+/-	0.090268	D	8.23736	D	8.2919	+/-	0.034132	D	8.24808	D	8.20424	+/-	0.027483	D	8.2101	+/-	0.026943	D	7.93721	D	8.06574	+/-	0.101467	D	8.22464	D	8.14387	+/-	0.019329	D	8.26844
	61	625-629	IRLNA	4 D	1.76008	D	1.75691	+/-	0.007146	D	1.70083	D	1.68403	+/-	0.040066	D	1.72457	+/-	0.018232	D	1.71088	D	1.7344	+/-	0.035127	D	1.6699	D	1.73565	+/-	0.054509	D	1.72816	+/-	0.020806	D	1.77089	D	1.7486	+/-	0.018671	D	1.74304	D	1.70381	+/-	0.047585	D	1.74591
	62	631-643	LVPRGSHHHHHHH	11 D	4.79404	D	0.522149	+/-	0.026903	D	0.788006	D	1.87887	+/-	0.067883	D	2.59773	+/-	0.079994	D	3.45123	D	0.571727	+/-	0.001482	D	0.855257	D	1.82352	+/-	0.082757	D	2.63001	+/-	0.045276	D	3.47338	D	0.545095	+/-	0.008202	D	0.875362	D	1.78713	+/-	0.117332	D	2.63361
[truncated: 5 more columns]

## Sheet: Supplementary Table 2
	Supplementary Table 2. The relative deuterium uptake measured for Na+, ibogaine and cocaine states at all labelling time points (0.25 min – 480 min) for the 62 peptides identified from hSERT along with the theoretical maximum uptake and the measured maximum uptake (MX control)
	Experiment: Na+, K+, 5-HT								Relative deuterium uptake
									Na+ state														Ibogaine state														Cocaine state
	Peptide number	Residues	Sequence	Theoretical uptake	Maximum uptake				0.25				1 min		10 min		60 min				480 min		0.25 min				1 min		10 min		60 min				480 min		0.25 min				1 min		10 min		60 min				480 min
	1	1-14	METTPLNSQKQLSA	12 D	8.91546	+/-	0.056652	D	0.290652	+/-	0.0123744	D	0.323431	D	0.287719	D	0.184771	+/-	0.187726	D	0.267908	D	0.281804	+/-	0.000302642	D	0.387651	D	0.35144	D	0.299417		0.0397804	D	0.281852	D	0.30751	+/-	0.0660395	D	0.362436	D	0.356867	D	0.259268	+/-	0.0995324	D	0.226882
	2	5-12	PLNSQKQL	7 D	4.07855	+/-	0.147698	D	3.52313	+/-	0.0726128	D	3.74736	D	3.63687	D	3.44943	+/-	0.182152	D	3.56675	D	3.4563	+/-	0.0505836	D	3.52123	D	3.58801	D	3.45272		0.201137	D	3.379	D	3.46325	+/-	0.132355	D	3.66069	D	3.59246	D	3.44125	+/-	0.141001	D	3.38475
	3	13-21	SACEDGEDC	8 D	3.31595	+/-	N/A	D	2.72727	+/-	0.0338831	D	2.70409	D	2.64415	D	2.45882	+/-	0.246828	D	2.59925	D	2.69048	+/-	0.0548248	D	2.61802	D	2.58314	D	2.57332		0.00235537	D	2.56178	D	2.68006	+/-	0.0484856	D	2.67409	D	2.61858	D	2.57767	+/-	0.00811617	D	2.51066
	4	13-28	SACEDGEDCQENGVLQ	15 D	6.46751	+/-	0.150857	D	6.01767	+/-	0.0647278	D	6.27005	D	5.82671	D	5.73868	+/-	0.10954	D	5.83	D	6.00135	+/-	0.178375	D	6.03717	D	5.90177	D	5.78169		0.310192	D	5.94941	D	5.98499	+/-	0.116454	D	5.99865	D	5.83945	D	5.82328	+/-	0.208217	D	6.00105
	5	22-28	QENGVLQ	6 D	2.84034	+/-	0.048442	D	2.54237	+/-	0.00856094	D	2.54543	D	2.49376	D	2.41932	+/-	0.0603113	D	2.5109	D	2.50538	+/-	0.00222314	D	2.47153	D	2.425	D	2.44534		0.00229315	D	2.46429	D	2.48898	+/-	0.0411946	D	2.52655	D	2.47668	D	2.42376	+/-	0.0251207	D	2.47626
	6	29-37	KVVPTPGDK	6 D	2.50739	+/-	0.350401	D	2.23168	+/-	0.0591495	D	2.37921	D	2.2057	D	2.02302	+/-	0.11991	D	2.16729	D	2.19029	+/-	0.0948944	D	2.20872	D	2.09716	D	2.10378		0.0520395	D	2.17984	D	2.14607	+/-	0.0641742	D	2.27156	D	2.19052	D	2.06311	+/-	0.0561733	D	2.13667
	7	29-47	KVVPTPGDKVESGQISNGY	16 D	8.72216	+/-	0.146861	D	7.98242	+/-	0.0270518	D	8.09036	D	7.98581	D	7.77128	+/-	0.287042	D	7.89029	D	7.97937	+/-	0.00157614	D	7.87312	D	7.82415	D	7.70998		0.301022	D	7.897	D	7.96611	+/-	0.0380282	D	7.94747	D	7.89101	D	7.82486	+/-	0.321403	D	8.05649
	8	30-46	VVPTPGDKVESGQISNG	14 D	7.6427	+/-	0.09023	D	7.11694	+/-	0.103879	D	7.04467	D	7.0385	D	6.69595	+/-	0.249776	D	6.68042	D	7.07652	+/-	0.0400661	D	7.12697	D	6.92854	D	6.85271		0.0575069	D	6.86333	D	7.11232	+/-	0.14758	D	7.12294	D	7.01958	D	6.94757	+/-	0.0799618	D	6.99424
	9	38-47	VESGQISNGY	9 D	4.67287	+/-	0.033359	D	4.12532	+/-	0.0145084	D	4.19667	D	4.0283	D	3.9992	+/-	0.0999404	D	3.93866	D	4.04074	+/-	0.0275277	D	4.00097	D	4.01575	D	3.95366		0.0479157	D	3.95196	D	4.05767	+/-	0.0108477	D	4.03465	D	3.99673	D	3.94807	+/-	0.0643701	D	4.03504
	10	48-70	SAVPSPGAGDDTRHSIPATTTTL	19 D	9.21839	+/-	0.145709	D	8.06778	+/-	0.0354331	D	8.10979	D	8.16149	D	7.89678	+/-	0.422433	D	8.12598	D	8.11581	+/-	0.102364	D	8.07465	D	8.16605	D	7.9352		0.529117	D	8.22438	D	8.19147	+/-	0.229367	D	8.30239	D	8.24711	D	8.06345	+/-	0.518288	D	8.33551
	11	70-88	LVAELHQGERETWGKKVDF	18 D	6.89489	+/-	0.344894	D	2.85909	+/-	0.0264833	D	3.9357	D	4.84644	D	4.95661	+/-	0.0138876	D	5.36167	D	4.18438	+/-	0.0377694	D	5.09419	D	5.74343	D	5.3168		0.552617	D	5.2773	D	2.76089	+/-	0.0640448	D	3.37956	D	4.08237	D	4.51488	+/-	0.268541	D	4.79469
	12	71-87	VAELHQGERETWGKKVD	16 D	6.82531	+/-	0.263883	D	3.3236	+/-	0.186591	D	4.50444	D	5.39934	D	5.41605	+/-	0.729004	D	5.77792	D	4.95732	+/-	0.332247	D	5.24724	D	5.33511	D	5.34009		0.638546	D	5.76326	D	3.15136	+/-	0.231635	D	3.91912	D	4.73215	D	5.14524	+/-	0.465282	D	5.69561
	13	71-88	VAELHQGERETWGKKVDF	17 D	6.78976	+/-	0.291035	D	3.09551	+/-	0.156023	D	4.41739	D	5.48387	D	5.45941	+/-	0.482631	D	5.62656	D	4.70524	+/-	0.513984	D	5.21042	D	5.3501	D	5.47102		0.510028	D	5.38228	D	2.96187	+/-	0.18619	D	3.74324	D	4.2835	D	5.08824	+/-	0.566489	D	5.59881
	14	78-89	ERETWGKKVDFL	11 D	4.49301	+/-	0.200841	D	1.14212	+/-	0.10593	D	1.93874	D	2.6598	D	2.75179	+/-	0.0683171	D	3.21805	D	2.14444	+/-	0.0226451	D	2.67057	D	3.14544	D	3.02552		0.358667	D	3.07329	D	1.09889	+/-	0.085176	D	1.50431	D	1.97185	D	2.24576	+/-	0.0240692	D	2.68966
	15	89-94	LLSVIG	5 D	2.52569	+/-	0.035792	D	0.0335705	+/-	0.0243676	D	0.128011	D	0.422457	D	1.23575	+/-	0.0348165	D	1.9607	D	0.203829	+/-	0.00177696	D	0.618972	D	1.5398	D	2.08016		0.0380614	D	2.23244	D	-0.00114	+/-	0.00444629	D	0.060621	D	0.124227	D	0.217727	+/-	0.036643	D	1.03888
	16	89-95	LLSVIGY	6 D	3.116	+/-	0.024807	D	0.08032	+/-	0.00658882	D	0.212822	D	0.616566	D	1.5737	+/-	0.130028	D	2.63654	D	0.318794	+/-	0.00386363	D	0.742653	D	1.82022	D	2.55352		0.255991	D	2.7688	D	0.079407	+/-	0.000847821	D	0.160744	D	0.244486	D	0.280327	+/-	0.0458658	D	N/A
	17	99-109	LGNVWRFPYIC	9 D	4.91219	+/-	0.060891	D	0.645174	+/-	0.0207585	D	0.809654	D	0.91557	D	1.37971	+/-	0.300021	D	3.19552	D	0.246401	+/-	0.00549634	D	0.275225	D	0.660581	D	1.34035		0.0216254	D	2.06844	D	0.652049	+/-	0.0719934	D	0.89794	D	1.05738	D	1.65733	+/-	0.158501	D	3.1881
	18	126-150	IFGGIPLFYMELALGQYHRNGCISI	23 D	7.67158	+/-	0.540024	D	4.19814	+/-	0.213867	D	5.40008	D	6.79543	D	6.55938	+/-	0.431776	D	7.36456	D	4.26628	+/-	0.580209	D	5.40204	D	6.71319	D	6.47396		0.443702	D	7.25678	D	4.37288	+/-	0.432902	D	5.71947	D	6.77384	D	6.66218	+/-	0.329194	D	7.28926
	19	138-150	ALGQYHRNGCISI	12 D	5.38111	+/-	0.167256	D	4.88488	+/-	0.0176671	D	5.06805	D	4.57342	D	4.71513	+/-	0.251654	D	4.75905	D	4.85027	+/-	0.112204	D	4.79546	D	4.5151	D	4.71251		0.299509	D	4.95947	D	4.75546	+/-	7.56604e-05	D	4.64898	D	4.68826	D	4.77649	+/-	0.223901	D	4.84075
	20	140-158	GQYHRNGCISIWRKICPIF	17 D	5.3722	+/-	0.156544	D	4.89668	+/-	0.0607249	D	5.03031	D	4.95242	D	4.82527	+/-	0.237777	D	4.82893	D	4.91867	+/-	0.0702673	D	4.87786	D	4.91268	D	4.74649		0.193925	D	4.98541	D	4.91395	+/-	0.149892	D	4.82617	D	4.82296	D	4.8869	+/-	0.229603	D	4.92825
	21	145-153	NGCISIWRK	8 D	3.73448	+/-	0.109982	D	0.004035	+/-	0.174138	D	0.105392	D	0.062175	D	-0.105674	+/-	0.0780611	D	0.0243	D	0.022914	+/-	0.158724	D	0.161582	D	0.156189	D	0.00143		0.011622	D	0.062643	D	0.041148	+/-	0.157861	D	0.172439	D	0.193862	D	-0.03785	+/-	0.0286032	D	-0.02972
	22	160-176	GIGYAICIIAFYIASYY	16 D	7.64638	+/-	0.156487	D	0.438549	+/-	0.0216877	D	0.51137	D	0.465353	D	0.29155	+/-	0.242551	D	0.450181	D	0.426252	+/-	0.00701945	D	0.553505	D	0.554973	D	0.483542		0.0243301	D	0.446173	D	0.521308	+/-	0.0794137	D	0.637109	D	0.540163	D	0.413289	+/-	0.0913914	D	0.366397
	23	167-182	IIAFYIASYYNTIMAW	15 D	8.18089	+/-	0.211041	D	0.426723	+/-	0.0241887	D	0.566914	D	0.432535	D	0.279979	+/-	0.288908	D	0.458321	D	0.405315	+/-	0.0430154	D	0.575525	D	0.533897	D	0.466792		0.0220271	D	0.411546	D	0.512445	+/-	0.0279533	D	0.643895	D	0.596809	D	0.412582	+/-	0.102586	D	0.306001
	24	175-191	YYNTIMAWALYYLISSF	16 D	N/A				N/A				N/A		N/A		N/A				N/A		N/A				N/A		N/A		N/A				N/A		N/A				N/A		N/A		N/A				N/A
	25	175-192	YYNTIMAWALYYLISSFT	17 D	9.24137	+/-	0.047342	D	0.415821	+/-	0.0561238	D	0.495848	D	0.401387	D	0.268822	+/-	0.250416	D	0.378715	D	0.45729	+/-	0.0257931	D	0.592357	D	0.569366	D	0.472517		0.0180835	D	0.461969	D	0.510446	+/-	0.13967		0.629126	D	0.565054		0.43632	+/-	0.123204	D	0.306917
	26	181-189	AWALYYLIS	8 D	3.52738	+/-	0.12999	D	1.99106	+/-	0.0790333	D	2.26763	D	2.27674	D	2.38565	+/-	0.0606874	D	2.88998	D	1.90125	+/-	0.326536	D	2.27938	D	2.30859	D	2.41744		0.388364	D	2.91243	D	1.93675	+/-	0.15293		2.09752	D	2.25538		2.44237	+/-	0.246546	D	2.93663
	27	188-203	ISSFTDQLPWTSCKNS	14 D	9.19901	+/-	0.063717	D	0.263734	+/-	0.00126784	D	0.270929	D	0.249005	D	0.164571	+/-	0.129011	D	0.232607	D	0.254211	+/-	0.0510637	D	0.270578	D	0.319618	D	0.204744		0.0382269	D	0.191591	D	0.291025	+/-	0.018563		0.357284	D	0.327885		0.178971	+/-	0.116641	D	0.20878
	28	217-235	NITWTLHSTSPAEEFYTRH	17 D	9.29079	+/-	0.050221	D	8.40123	+/-	0.0764071	D	8.28318	D	8.45895	D	8.18549	+/-	0.2941	D	8.20864	D	8.36995	+/-	0.0464979	D	8.35749	D	8.29954	D	8.26896		0.354851	D	8.34085	D	8.46064	+/-	0.0790948		8.40492	D	8.43195		8.36838	+/-	0.152078	D	8.40987
	29	224-230	STSPAEE	5 D	2.29302	+/-	0.049104	D	0.759547	+/-	0.014659	D	1.02719	D	1.06793	D	1.04963	+/-	0.228239	D	1.18456	D	0.79934	+/-	0.0155267	D	1.10284	D	1.02892	D	1.164		0.00278388	D	1.02185	D	0.712044	+/-	0.0367328		0.998346	D	1.06349		1.0933	+/-	0.0469476	D	0.915959
	30	242-255	SKGLQDLGGISWQL	13 D	6.71463	+/-	0.159764	D	5.63325	+/-	0.00488894	D	6.46685	D	6.2632	D	6.14654	+/-	0.31889	D	6.30989	D	5.67273	+/-	0.0253993	D	6.24255	D	6.30028	D	5.98453		0.256411	D	6.23198	D	5.63584	+/-	0.113992		6.34063	D	6.32052		6.11629	+/-	0.361896	D	6.23639
	31	296-305	LVRGATLPGA	8 D	3.63297	+/-	0.077832	D	0.42294	+/-	0.0360695	D	0.445387	D	0.375964	D	0.396042	+/-	0.150873	D	0.774802	D	0.372176	+/-	0.0489869	D	0.42095	D	0.445464	D	0.517186		0.0126452	D	0.97243	D	0.462339	+/-	0.110767		0.426767	D	0.446224		0.395739	+/-	0.0505306	D	0.610379
	32	306-311	WRGVLF	5 D	2.39709	+/-	0.077646	D	0.07121	+/-	0.00908491	D	0.071573	D	0.102843	D	0.421626	+/-	0.11914	D	1.31263	D	0.056687	+/-	0.0122782	D	0.078689	D	0.199554	D	0.809482		0.0439785	D	1.13052	D	0.069119	+/-	0.00108965		0.126442	D	0.141652		0.399103	+/-	0.0218171	D	1.05104
	33	312-320	YLKPNWQKL	7 D	4.03374	+/-	0.078538	D	0.843436	+/-	0.0128764	D	1.39172	D	1.76401	D	2.00132	+/-	0.232313	D	2.32164	D	1.24015	+/-	0.0315426	D	1.75739	D	2.29111	D	2.53208		0.18496	D	2.81022	D	0.79292	+/-	0.0213447		1.36964	D	1.69921		1.88678	+/-	0.0295069	D	2.14487
	34	319-329	KLLETGVWIDA	10 D	4.62097	+/-	0.215482	D	2.7476	+/-	0.101705	D	3.00853	D	3.27917	D	3.27549	+/-	0.205601	D	3.85636	D	2.67278	+/-	0.314311	D	3.08488	D	3.41128	D	3.56823		0.170264	D	4.17406	D	2.65076	+/-	0.207048		2.81084	D	3.27511		3.57711	+/-	0.169481	D	4.18426
	35	321-326	LETGVW	5 D	2.60026	+/-	0.035514	D	1.03178	+/-	0.0468465	D	1.14514	D	1.2614	D	1.42906	+/-	0.119504	D	1.56266	D	1.04625	+/-	0.00588454	D	1.19229	D	1.45273	D	1.55585		0.11608	D	1.44226	D	1.02405	+/-	0.0108795		1.0178	D	1.2266		1.4758	+/-	0.00559322	D	1.41231
	36	331-350	AQIFFSLGPGFGVLLAFASY	18 D	8.95246	+/-	0.072986	D	0.46767	+/-	0.000486489	D	0.536314	D	0.624509	D	0.402537	+/-	0.381639	D	0.564877	D	0.463588	+/-	0.0300393	D	0.895253	D	0.593545	D	0.486221		0.0160902	D	0.484932	D	0.515872	+/-	0.0290939		0.624527	D	0.619677		0.491966	+/-	0.161593	D	0.338635
	37	340-349	GFGVLLAFAS	9 D	3.20733	+/-	0.11396	D	2.84749	+/-	0.0744442	D	2.91742	D	2.81664	D	2.75707	+/-	0.221962	D	2.82724	D	2.83025	+/-	0.104219	D	2.92522	D	2.86536	D	2.73044		0.204855	D	2.97038	D	2.85005	+/-	0.151335		2.892	D	2.90573		2.75322	+/-	0.200731	D	3.01466
	38	354-364	NNNCYQDALVT	10 D	5.61624	+/-	0.063985	D	0.090099	+/-	0.139309	D	0.20815	D	0.086493	D	-0.050911	+/-	0.165675	D	0.098297	D	0.0669335	+/-	0.122916	D	0.127264	D	0.13327	D	0.0827415		0.00608324	D	0.01344	D	0.117944	+/-	0.189482		0.256755	D	0.210508		-0.00604	+/-	0.0915435	D	-0.06503
	39	354-366	NNNCYQDALVTSV	12 D	6.27337	+/-	0.055787	D	-0.180305	+/-	0.296954	D	-0.001137	D	-0.055895	D	-0.437152	+/-	0.230882	D	-0.258422	D	-0.136928	+/-	0.346338	D	-0.009554	D	-0.007831	D	-0.310288		0.00145664	D	-0.337213	D	-0.07342	+/-	0.437542		0.070753	D	0.001867		-0.36821	+/-	0.0901215	D	-0.46885
	40	383-398	LGYMAEMRNEDVSEVA	15 D	8.51917	+/-	0.046637	D	0.205879	+/-	0.0465453	D	0.265555	D	0.191246	D	0.10373	+/-	0.220695	D	0.093045	D	0.202478	+/-	0.0282051	D	0.317292	D	0.290104	D	0.183015		0.0794293	D	0.148484	D	0.241853	+/-	0.101544		0.311514	D	0.29851		0.107129	+/-	0.0926699	D	0.019634
	41	389-396	MRNEDVSE	7 D	N/A				0.255644	+/-	0.0519335	D	0.24499	D	0.192353	D	0.188841	+/-	0.087875	D	0.339356	D	0.249251	+/-	0.0558134	D	0.273253	D	0.276397	D	0.302041		0.0649223	D	0.295029	D	0.251843	+/-	0.0776255		0.275575	D	0.283075		0.244285	+/-	0.0122131	D	0.267956
	42	397-406	VAKDAGPSLL	8 D	3.79733	+/-	0.107981	D	2.3505	+/-	0.0469752	D	2.60714	D	2.51822	D	2.49036	+/-	0.052345	D	2.60653	D	1.37711	+/-	0.0465771	D	1.52146	D	2.08347	D	2.54302		0.161066	D	2.56931	D	2.29586	+/-	0.119064		2.53014	D	2.66334		2.53733	+/-	0.0543666	D	2.5769
	43	400-406	DAGPSLL	5 D	2.33156	+/-	0.029586	D	1.35599	+/-	0.0529637	D	1.54317	D	1.57665	D	1.59575	+/-	0.147482	D	1.60561	D	0.650783	+/-	0.0115739	D	0.746734	D	1.33209	D	1.71987		0.0577275	D	1.51786	D	1.27444	+/-	0.0130461		1.48031	D	1.672		1.67518	+/-	0.0246688	D	1.68267
	44	406-421	LFITYAEAIANMPAST	14 D	6.78052	+/-	0.101279	D	0.428953	+/-	0.00969231	D	0.462984	D	0.432159	D	0.291328	+/-	0.162676	D	0.431648	D	0.43018	+/-	0.0275503	D	0.514293	D	0.511571	D	0.435052		0.00850862	D	0.437712	D	0.45443	+/-	0.0635583		0.553766	D	0.512585		0.376323	+/-	0.0437918	D	0.334879
	45	408-420	ITYAEAIANMPAS	11 D	7.45162	+/-	0.075001	D	0.225853	+/-	0.0603791	D	0.267579	D	0.315897	D	0.155564	+/-	0.147931	D	0.254389	D	0.228872	+/-	0.00724219	D	0.342263	D	0.335545	D	0.26417		0.0272823	D	0.226342	D	0.256882	+/-	0.0520841		0.30158	D	0.323112		0.255098	+/-	0.0896343	D	0.113633
	46	408-422	ITYAEAIANMPASTF	13 D	6.27518	+/-	0.135176	D	0.393165	+/-	0.00184413	D	0.376571	D	0.337633	D	0.324666	+/-	0.207202	D	0.34726	D	0.419143	+/-	0.00805395	D	0.545665	D	0.469186	D	0.396045		0.00870095	D	0.429796	D	0.4314	+/-	0.00446962		0.43559	D	0.420453		0.364651	+/-	0.0894243	D	0.347314
	47	483-499	FGGAYVVKLLEEYATGP	15 D	7.52593	+/-	0.103338	D	4.71123	+/-	0.172643	D	5.06115	D	6.00523	D	6.62683	+/-	0.295643	D	6.84528	D	4.71545	+/-	0.0202636	D	4.81118	D	5.76876	D	6.50179		0.313211	D	6.68997	D	4.69958	+/-	0.076772		4.97596	D	5.94664		6.69185	+/-	0.205852	D	6.72715
	48	509-517	AVAVSWFYG	8 D	3.13856	+/-	0.076967	D	0.056336	+/-	0.0468458	D	0.167579	D	0.065182	D	0.0295295	+/-	0.029958	D	0.088168	D	0.0667065	+/-	0.0304615	D	0.094341	D	0.065816	D	0.058895		0.020796	D	0.053731	D	0.08093	+/-	0.0337636		0.100906	D	0.064323		0.047844	+/-	0.00559534	D	0.005385
	49	512-523	VSWFYGITQFCR	11 D	4.93651	+/-	0.217393	D	0.0016065	+/-	0.119684	D	0.16938	D	0.032452	D	-0.1323	+/-	0.120274	D	0.01509	D	-0.0420915	+/-	0.0618174	D	0.11106	D	0.104356	D	-0.052006		0.0726001	D	-0.095874	D	0.044116	+/-	0.116359		0.1751	D	0.082926		-0.08196	+/-	0.0335126	D	-0.19914
	50	516-545	YGITQFCRDVKEMLGFSPGWFWRICWVAIS	28 D	N/A				0.855574	+/-	0.0454217	D	0.845674	D	0.791437	D	0.66639	+/-	0.395845	D	0.880673	D	0.859909	+/-	0.133531	D	1.05608	D	1.06284	D	0.928455		0.0349339	D	0.906871	D	0.953403	+/-	0.0433435		1.10441	D	1.03151		0.863821	+/-	0.18964	D	0.726727
	51	519-548	TQFCRDVKEMLGFSPGWFWRICWVAISPLF	27 D	18.2946	+/-	0.124473	D	0.675086	+/-	0.0981563	D	0.671604	D	0.732769	D	0.629102	+/-	0.213815	D	0.751164	D	0.75446	+/-	0.12174	D	0.896544	D	0.911043	D	0.804838		0.00243457	D	0.795193	D	0.780716	+/-	0.0184392		0.918711	D	0.893672		0.78918	+/-	0.089792	D	0.678059
	52	560-566	PPQLRLF	5 D	2.78235	+/-	0.012212	D	0.0118855	+/-	0.0448765	D	0.055757	D	0.007272	D	-0.022497	+/-	0.026105	D	0.044347	D	0.012758	+/-	0.0166608	D	0.060064	D	0.053401	D	0.0340185		0.0226338	D	0.01659	D	0.027279	+/-	0.0518599		0.100803	D	0.057542		0.008457	+/-	0.0126431	D	-0.01297
	53	583-593	TSSFICIPTYI	9 D	4.34066	+/-	0.228894	D	0.161766	+/-	0.0656633	D	0.141277	D	0.04413	D	-0.040913	+/-	0.245739	D	-0.006676	D	0.133158	+/-	0.05551	D	0.13132	D	0.090522	D	0.096971		0.11536	D	-0.049728	D	0.214149	+/-	1.41421e-06		0.212826	D	0.135088		0.003994	+/-	0.105602	D	-0.0868
	54	590-595	PTYIAY	5 D	2.18802	+/-	0.030557	D	-0.059812	+/-	0.155643	D	0.015915	D	0.118272	D	-0.0340105	+/-	0.0878163	D	0.093097	D	0.0070655	+/-	0.00833325	D	0.008294	D	0.09611	D	0.054618		0.0128594	D	-0.019598	D	0.044672	+/-	0.00893854		0.03866	D	0.022816		0.03399	+/-	0.00726552	D	-0.04948
	55	595-607	YRLIITPGTFKER	11 D	6.29771	+/-	0.084811	D	1.70659	+/-	0.0203032	D	2.23505	D	2.47263	D	3.15564	+/-	0.210418	D	3.8449	D	1.75008	+/-	0.00788707	D	2.21186	D	2.46341	D	3.12069		0.0128078	D	3.9869	D	1.70601	+/-	0.0258631		2.21153	D	2.45944		3.20232	+/-	0.0813738	D	3.95327
	56	598-607	IITPGTFKER	8 D	4.04884	+/-	0.089771	D	1.31905	+/-	0.0390761	D	1.88002	D	2.069	D	2.72807	+/-	0.0911864	D	3.54562	D	1.37616	+/-	0.0793388	D	1.79095	D	1.95921	D	2.62279		0.0321564	D	3.46668	D	1.32801	+/-	0.0322101		1.85091	D	2.02157		2.74704	+/-	0.116864	D	3.53769
	57	601-606	PGTFKE	5 D	2.44172	+/-	0.02917	D	1.96633	+/-	0.00908632	D	1.95295	D	1.92193	D	1.8999	+/-	0.0420566	D	1.90167	D	1.95161	+/-	0.0388067	D	1.92334	D	1.94231	D	1.90562		0.0699371	D	1.87376	D	1.92611	+/-	0.0360193		1.93643	D	1.93485		1.92157	+/-	0.0135425	D	1.91911
	58	608-619	IIKSITPETPTE	9 D	5.20107	+/-	0.083394	D	2.36019	+/-	0.0239688	D	2.53585	D	3.67985	D	4.49831	+/-	0.336258	D	4.66684	D	2.3308	+/-	0.0941491	D	2.36411	D	3.57314	D	4.41142		0.309272	D	4.46108	D	2.29224	+/-	0.134174		2.36882	D	3.64674		4.38275	+/-	0.194893	D	4.55476
	59	616-634	TPTEIPCGDIRLNAVLVPR	15 D	8.59423	+/-	0.106359	D	7.93359	+/-	0.0833601	D	7.98222	D	7.83888	D	7.66865	+/-	0.253071	D	7.83415	D	7.92738	+/-	0.0467306	D	7.86853	D	7.88008	D	7.69465		0.264008	D	7.88934	D	7.89371	+/-	0.0165689		8.01924	D	7.79414		7.84067	+/-	0.136922	D	8.01668
	60	623-641	GDIRLNAVLVPRGSHHHHH	17 D	8.70428	+/-	0.303999	D	7.86016	+/-	0.00395556	D	8.09841	D	8.00168	D	7.71505	+/-	0.385932	D	8.04488	D	7.84836	+/-	0.0311919	D	7.94255	D	8.01772	D	7.71377		0.440175	D	7.80077	D	7.77878	+/-	0.0362463		8.05933	D	7.97098		7.74773	+/-	0.445943	D	7.74272
	61	625-629	IRLNA	4 D	1.86438	+/-	0.036461	D	1.72667	+/-	0.0542563	D	1.79657	D	1.70308	D	1.57698	+/-	0.0974082	D	1.68971	D	1.68802	+/-	0.0461281	D	1.67328	D	1.6382	D	1.65255		0.0269351	D	1.63714	D	1.68375	+/-	0.0697943		1.70842	D	1.66656		1.63457	+/-	0.010217	D	1.64241
	62	631-643	LVPRGSHHHHHHH	11 D	N/A				N/A				N/A		N/A		N/A				N/A		N/A				N/A		N/A		N/A				N/A		N/A				N/A		N/A		N/A				N/A
[truncated: 1 more columns]

## Sheet: Supplementary Table 3
	Supplementary Table 3. The relative deuterium uptake measured for Na+ and S-citalopram states at all labelling time points (0.25 min – 480 min) for the 62 peptides identified from hSERT along with the theoretical maximum uptake
	Experiment: Na+, S-Citalopram					Relative deuterium uptake
						Na+ state																				S-Citalopram state
	Peptide number	Residues	Sequence	Theoretical uptake	Maximum uptake	0.25				1 min				10 min				60 min				480 min				0.25 min				1 min				10 min				60 min				480 min
	1	1-14	METTPLNSQKQLSA	12 D	N/A	0.31915	+/-	0.0172787	D	0.341764	+/-	0.040816	D	0.263575	+/-	0.034145	D	0.270448	+/-	0.156585	D	0.286672	+/-	0.0265363	D	0.319681	+/-	0.0657979	D	0.329426	+/-	0.039569	D	0.281952	+/-	0.146116	D	0.293557	+/-	0.102063	D	0.294189	+/-	0.08185	D
	2	5-12	PLNSQKQL	7 D	N/A	3.82666	+/-	0.222479	D	3.80225	+/-	0.190212	D	3.89359	+/-	0.363058	D	3.90944	+/-	0.247396	D	3.89497	+/-	0.464179	D	3.92652	+/-	0.31404	D	3.77246	+/-	0.190311	D	3.87431	+/-	0.447508	D	3.84982	+/-	0.305216	D	3.81946	+/-	0.526203	D
	3	13-21	SACEDGEDC	8 D	N/A	2.80627	+/-	0.091043	D	2.75353	+/-	0.0430446	D	2.7867	+/-	0.2016	D	2.66317	+/-	0.26799	D	2.75768	+/-	0.224045	D	2.74838	+/-	0.0987745	D	2.76781	+/-	0.06336	D	2.73878	+/-	0.19411	D	2.74185	+/-	0.17455	D	2.76927	+/-	0.257261	D
	4	13-28	SACEDGEDCQENGVLQ	15 D	N/A	6.16504	+/-	0.14369	D	6.27069	+/-	0.000898026	D	5.82671	+/-	N/A	D	6.02311	+/-	0.189686	D	5.83	+/-	N/A	D	6.06355	+/-	0.112491	D	6.17213	+/-	0.041897	D	5.87722	+/-	N/A	D	6.07991	+/-	0.09594	D	5.98815	+/-	N/A	D
	5	22-28	QENGVLQ	6 D	N/A	2.65781	+/-	0.0994474	D	2.65371	+/-	0.0942824	D	2.60473	+/-	0.156939	D	2.6125	+/-	0.170502	D	2.64399	+/-	0.188226	D	2.63611	+/-	0.0856165	D	2.63399	+/-	0.133067	D	2.61241	+/-	0.191641	D	2.60024	+/-	0.174469	D	2.58678	+/-	0.253368	D
	6	29-37	KVVPTPGDK	6 D	N/A	2.43055	+/-	0.170817	D	2.45696	+/-	0.125034	D	2.28595	+/-	0.113498	D	2.38028	+/-	0.311292	D	2.29876	+/-	0.185932	D	2.40471	+/-	0.205931	D	2.42799	+/-	0.212018	D	2.27117	+/-	0.13589	D	2.42082	+/-	0.232096	D	2.27505	+/-	0.237583	D
	7	29-47	KVVPTPGDKVESGQISNGY	16 D	N/A	8.16417	+/-	0.145706	D	8.2175	+/-	0.16466	D	8.09421	+/-	0.153305	D	8.14049	+/-	0.137484	D	8.1148	+/-	0.317502	D	8.08368	+/-	0.211057	D	8.146	+/-	0.230044	D	8.00527	+/-	0.274649	D	8.14028	+/-	0.167597	D	8.14373	+/-	0.25802	D
	8	30-46	VVPTPGDKVESGQISNG	14 D	N/A	7.30708	+/-	0.165027	D	7.15707	+/-	0.158959	D	7.0385	+/-	N/A	D	6.84628	+/-	0.286647	D	6.68042	+/-	N/A	D	7.15881	+/-	0.0881486	D	7.1243	+/-	0.061649	D	6.60795	+/-	N/A	D	6.83171	+/-	0.1285	D	6.72131	+/-	N/A	D
	9	38-47	VESGQISNGY	9 D	N/A	3.90296	+/-	0.224292	D	3.93046	+/-	0.293589	D	3.8475	+/-	0.255682	D	3.8941	+/-	0.163529	D	3.82704	+/-	0.157852	D	3.87517	+/-	0.201074	D	3.85424	+/-	0.242526	D	3.83639	+/-	0.282392	D	3.87896	+/-	0.161205	D	3.87467	+/-	0.203642	D
	10	48-70	SAVPSPGAGDDTRHSIPATTTTL	19 D	N/A	8.33116	+/-	0.27183	D	8.34976	+/-	0.208488	D	8.38929	+/-	0.32215	D	8.3095	+/-	0.243249	D	8.43626	+/-	0.438801	D	8.35137	+/-	0.147884	D	8.36616	+/-	0.155304	D	8.42188	+/-	0.2957	D	8.32573	+/-	0.200322	D	8.44895	+/-	0.319703	D
	11	70-88	LVAELHQGERETWGKKVDF	18 D	N/A	3.04745	+/-	0.239897	D	3.87648	+/-	0.0837476	D	4.84644	+/-	N/A	D	5.55112	+/-	0.523934	D	5.36167	+/-	N/A	D	2.98535	+/-	0.301092	D	3.71342	+/-	0.158572	D	4.14017	+/-	N/A	D	4.87261	+/-	0.296755	D	5.20726	+/-	N/A	D
	12	71-87	VAELHQGERETWGKKVD	16 D	N/A	3.63639	+/-	0.158679	D	4.34519	+/-	0.148443	D	5.68823	+/-	0.408544	D	5.817	+/-	0.16451	D	5.9131	+/-	0.191171	D	3.56743	+/-	0.143204	D	4.2751	+/-	0.02894	D	5.46758	+/-	0.556075	D	5.61156	+/-	0.306748	D	5.95897	+/-	0.197906	D
	13	71-88	VAELHQGERETWGKKVDF	17 D	N/A	3.25126	+/-	0.0456582	D	4.39501	+/-	0.260575	D	5.58519	+/-	0.14328	D	5.96771	+/-	0.350472	D	6.10587	+/-	0.677843	D	3.15497	+/-	0.256935	D	4.20563	+/-	0.132522	D	5.39775	+/-	1.06607	D	5.45138	+/-	0.266493	D	5.78745	+/-	0.203875	D
	14	78-89	ERETWGKKVDFL	11 D	N/A	1.19644	+/-	0.113859	D	1.81496	+/-	0.110706	D	2.68613	+/-	0.037245	D	2.92855	+/-	0.228743	D	3.16961	+/-	0.0684918	D	1.19117	+/-	0.0641219	D	1.69179	+/-	0.062639	D	2.16247	+/-	0.202457	D	2.48807	+/-	0.244428	D	3.00731	+/-	0.147089	D
	15	89-94	LLSVIG	5 D	N/A	0.050601	+/-	0.0198733	D	0.084486	+/-	0.0393428	D	0.42198	+/-	0.000675	D	1.3139	+/-	0.101775	D	1.99585	+/-	0.0497138	D	0.016304	+/-	0.0272397	D	0.035217	+/-	0.030227	D	0.104743	+/-	0.0327221	D	0.355325	+/-	0.15198	D	1.50654	+/-	0.14285	D
	16	89-95	LLSVIGY	6 D	N/A	0.07656	+/-	0.020184	D	0.147283	+/-	0.061063	D	0.587409	+/-	0.041234	D	1.62065	+/-	0.148613	D	2.62171	+/-	0.0209721	D	0.073681	+/-	0.0462896	D	0.097655	+/-	0.036375	D	0.204568	+/-	0.0112904	D	0.425637	+/-	0.158925	D	1.90575	+/-	0.271475	D
	17	99-109	LGNVWRFPYIC	9 D	N/A	0.74594	+/-	0.210173	D	1.00353	+/-	0.241919	D	1.20356	+/-	0.407284	D	1.62695	+/-	0.372022	D	3.46899	+/-	0.386749	D	0.650101	+/-	0.213459	D	0.851806	+/-	0.293632	D	1.0247	+/-	0.55293	D	1.31021	+/-	0.325246	D	2.49995	+/-	0.637554	D
	18	126-150	IFGGIPLFYMELALGQYHRNGCISI	23 D	N/A	4.2017	+/-	0.38982	D	5.22285	+/-	0.433325	D	6.72602	+/-	0.098167	D	7.16365	+/-	0.215467	D	7.50674	+/-	0.20108	D	4.22735	+/-	0.489034	D	5.33286	+/-	0.475475	D	6.7637	+/-	0.0374519	D	7.20847	+/-	0.20423	D	7.56996	+/-	0.383945	D
	19	138-150	ALGQYHRNGCISI	12 D	N/A	5.89016	+/-	0.866165	D	5.97441	+/-	0.796063	D	5.39383	+/-	1.16023	D	5.99231	+/-	0.733233	D	5.57644	+/-	1.15597	D	5.88732	+/-	0.885025	D	5.89713	+/-	0.844973	D	5.43816	+/-	1.12955	D	6.00437	+/-	0.7623	D	5.59726	+/-	1.07651	D
	20	140-158	GQYHRNGCISIWRKICPIF	17 D	N/A	4.93218	+/-	0.0105225	D	5.0254	+/-	0.0069445	D	4.95242	+/-	N/A	D	4.87883	+/-	0.116699	D	4.82893	+/-	N/A	D	4.9114	+/-	0.0847821	D	4.99458	+/-	0.018689	D	4.91871	+/-	N/A	D	4.88196	+/-	0.103774	D	4.94251	+/-	N/A	D
	21	145-153	NGCISIWRK	8 D	N/A	0.426877	+/-	0.423851	D	0.73334	+/-	0.888053	D	0.062175	+/-	N/A	D	0.587273	+/-	1.1593	D	0.0243	+/-	N/A	D	0.474077	+/-	0.435011	D	0.747708	+/-	0.793935	D	-0.00817	+/-	N/A	D	0.897337	+/-	1.37446	D	0.017795	+/-	N/A	D
	22	160-176	GIGYAICIIAFYIASYY	16 D	N/A	0.329796	+/-	0.297598	D	0.33914	+/-	0.262979	D	0.16596	+/-	0.423406	D	0.281885	+/-	0.254496	D	0.450181	+/-	N/A	D	0.369351	+/-	0.239691	D	0.390132	+/-	0.244779	D	0.133501	+/-	0.351295	D	0.317072	+/-	0.263482	D	0.182462	+/-	0.308302	D
	23	167-182	IIAFYIASYYNTIMAW	15 D	N/A	0.494338	+/-	0.0714333	D	0.570916	+/-	0.00565968	D	0.432535	+/-	N/A	D	0.372787	+/-	0.257552	D	0.458321	+/-	N/A	D	0.483435	+/-	0.0384107	D	0.510496	+/-	0.016273	D	0.354422	+/-	N/A	D	0.456131	+/-	0.161649	D	0.353097	+/-	N/A	D
	24	175-191	YYNTIMAWALYYLISSF	16 D	N/A	0.089879	+/-	0.152145	D	0.138432	+/-	0.182422	D	-0.01475	+/-	N/A	D	0.110835	+/-	0.109047	D	0.050032	+/-	N/A	D	0.088003	+/-	0.08126	D	0.089133	+/-	0.086115	D	-0.01763	+/-	N/A	D	0.208812	+/-	0.1612	D	0.156992	+/-	N/A	D
	25	175-192	YYNTIMAWALYYLISSFT	17 D	N/A	0.463635	+/-	0.125308	D	0.465511	+/-	0.039338	D	0.37592	+/-	0.036016	D	0.368858	+/-	0.192909	D	0.436612	+/-	0.081878	D	0.468416	+/-	0.0591002	D	0.483447	+/-	0.13432	D	0.359964	+/-	0.0772033	D	0.410013	+/-	0.0941956	D	0.374733	+/-	0.027617	D
	26	181-189	AWALYYLIS	8 D	N/A	2.21332	+/-	0.21561	D	2.3135	+/-	0.155152	D	2.32699	+/-	0.071062	D	2.66817	+/-	0.166343	D	2.99508	+/-	0.14864	D	2.16672	+/-	0.155394	D	2.3075	+/-	0.098672	D	2.30631	+/-	0.109705	D	2.7103	+/-	0.126626	D	3.04781	+/-	0.063345	D
	27	188-203	ISSFTDQLPWTSCKNS	14 D	N/A	0.323483	+/-	0.0669607	D	0.3176	+/-	0.0517706	D	0.318	+/-	0.097574	D	0.281586	+/-	0.147381	D	0.285737	+/-	0.0751365	D	0.339699	+/-	0.0528479	D	0.310905	+/-	0.068078	D	0.200011	+/-	0.0746952	D	0.276768	+/-	0.118838	D	0.308309	+/-	0.183726	D
	28	217-235	NITWTLHSTSPAEEFYTRH	17 D	N/A	8.48674	+/-	0.12158	D	8.44904	+/-	0.157861	D	8.50884	+/-	0.07056	D	8.4048	+/-	0.21447	D	8.45792	+/-	0.352532	D	8.46296	+/-	0.156219	D	8.4769	+/-	0.159575	D	8.44717	+/-	0.192909	D	8.50687	+/-	0.0872685	D	8.44134	+/-	0.279153	D
	29	224-230	STSPAEE	5 D	N/A	0.813576	+/-	0.0727422	D	1.16011	+/-	0.134194	D	1.17133	+/-	0.146222	D	1.21345	+/-	0.23463	D	1.36558	+/-	0.256012	D	0.825749	+/-	0.064445	D	1.21189	+/-	0.121582	D	1.2003	+/-	0.064305	D	1.25972	+/-	0.163366	D	1.35556	+/-	0.325374	D
	30	242-255	SKGLQDLGGISWQL	13 D	N/A	5.76013	+/-	0.124137	D	6.37801	+/-	0.0895759	D	6.31545	+/-	0.073898	D	6.37807	+/-	0.153116	D	6.42816	+/-	0.16725	D	5.73191	+/-	0.088139	D	6.2698	+/-	0.05906	D	6.38291	+/-	0.220854	D	6.36234	+/-	0.124904	D	6.38333	+/-	0.26445	D
	31	296-305	LVRGATLPGA	8 D	N/A	0.461551	+/-	0.0368623	D	0.440409	+/-	0.0216384	D	0.419078	+/-	0.060972	D	0.460673	+/-	0.116446	D	0.814714	+/-	0.0564441	D	0.453142	+/-	0.0421214	D	0.432805	+/-	0.041723	D	0.391475	+/-	0.0321677	D	0.430154	+/-	0.0673525	D	0.716222	+/-	0.117636	D
	32	306-311	WRGVLF	5 D	N/A	0.044426	+/-	0.0182939	D	0.04334	+/-	0.0251149	D	0.09071	+/-	0.017159	D	0.422027	+/-	0.071656	D	1.28724	+/-	0.035909	D	0.047749	+/-	0.0310761	D	0.047338	+/-	0.038961	D	0.066004	+/-	0.0617672	D	0.385669	+/-	0.043748	D	1.16705	+/-	0.034622	D
	33	312-320	YLKPNWQKL	7 D	N/A	0.864918	+/-	0.121467	D	1.37283	+/-	0.161526	D	1.76601	+/-	0.002837	D	1.95496	+/-	0.194788	D	2.3709	+/-	0.069655	D	0.839599	+/-	0.120849	D	1.37457	+/-	0.214844	D	1.65997	+/-	0.146026	D	1.90494	+/-	0.187436	D	2.28941	+/-	0.03323	D
	34	319-329	KLLETGVWIDA	10 D	N/A	2.98605	+/-	0.403465	D	3.05147	+/-	0.371891	D	3.41803	+/-	0.196376	D	3.70325	+/-	0.386157	D	4.1757	+/-	0.45161	D	2.86727	+/-	0.337988	D	3.01521	+/-	0.348375	D	3.44588	+/-	0.207156	D	3.80282	+/-	0.243886	D	4.26997	+/-	0.161507	D
	35	321-326	LETGVW	5 D	N/A	1.04548	+/-	0.0748534	D	1.12611	+/-	0.0564467	D	1.28891	+/-	0.038899	D	1.45385	+/-	0.159295	D	1.60126	+/-	0.0545886	D	1.04598	+/-	0.0237519	D	1.0526	+/-	0.096654	D	1.31641	+/-	0.136871	D	1.49314	+/-	0.140302	D	1.53344	+/-	0.151072	D
	36	331-350	AQIFFSLGPGFGVLLAFASY	18 D	N/A	0.451551	+/-	0.033132	D	0.464067	+/-	0.0882705	D	0.524642	+/-	0.141234	D	0.345205	+/-	0.146433	D	0.468913	+/-	0.135714	D	0.519276	+/-	0.129789	D	0.566175	+/-	0.156089	D	0.388229	+/-	0.0381873	D	0.39	+/-	0.113747	D	0.324387	+/-	0.107489	D
	37	340-349	GFGVLLAFAS	9 D	N/A	2.86737	+/-	0.0745435	D	2.86017	+/-	0.06746	D	2.89525	+/-	0.111172	D	2.80038	+/-	0.148501	D	2.8819	+/-	0.0772917	D	2.85716	+/-	0.0931431	D	2.81432	+/-	0.120197	D	2.87517	+/-	0.0414676	D	2.8238	+/-	0.161866	D	2.94935	+/-	0.035759	D
	38	354-364	NNNCYQDALVT	10 D	N/A	0.193212	+/-	0.0792565	D	0.187705	+/-	0.0541561	D	0.104109	+/-	0.024912	D	0.085939	+/-	0.187254	D	0.157738	+/-	0.0840623	D	0.183429	+/-	0.067561	D	0.143741	+/-	0.073393	D	0.068875	+/-	0.0504436	D	0.131062	+/-	0.188863	D	0.006577	+/-	0.108518	D
	39	354-366	NNNCYQDALVTSV	12 D	N/A	0.187072	+/-	0.183294	D	0.18533	+/-	0.192685	D	0.053584	+/-	0.154827	D	0.029322	+/-	0.426726	D	-0.0666	+/-	0.27128	D	0.222039	+/-	0.128241	D	0.17011	+/-	0.167166	D	-0.03894	+/-	0.279087	D	0.067492	+/-	0.383623	D	-0.12795	+/-	0.350479	D
	40	383-398	LGYMAEMRNEDVSEVA	15 D	N/A	0.345073	+/-	0.0941118	D	0.385331	+/-	0.103976	D	0.304226	+/-	0.159778	D	0.259548	+/-	0.214053	D	0.251839	+/-	0.224569	D	0.305801	+/-	0.0440111	D	0.335132	+/-	0.045673	D	0.247766	+/-	0.21824	D	0.272256	+/-	0.195566	D	0.313325	+/-	0.2529	D
	41	389-396	MRNEDVSE	7 D	N/A	0.313961	+/-	0.0891323	D	0.345606	+/-	0.102311	D	0.202235	+/-	0.013975	D	0.289767	+/-	0.149512	D	0.339356	+/-	N/A	D	0.30053	+/-	0.0552684	D	0.341132	+/-	0.058683	D	0.270309	+/-	0.0839944	D	0.317776	+/-	0.105029	D	0.256941	+/-	0.055972	D
	42	397-406	VAKDAGPSLL	8 D	N/A	2.50634	+/-	0.28047	D	2.72801	+/-	0.200865	D	2.76455	+/-	0.34836	D	2.75687	+/-	0.317125	D	2.85476	+/-	0.351047	D	2.57078	+/-	0.2803	D	2.74008	+/-	0.275384	D	2.82567	+/-	0.347976	D	2.73632	+/-	0.219336	D	2.88554	+/-	0.312646	D
	43	400-406	DAGPSLL	5 D	N/A	1.42786	+/-	0.154288	D	1.65737	+/-	0.15189	D	1.73205	+/-	0.219763	D	1.74429	+/-	0.182631	D	1.77342	+/-	0.237321	D	1.48733	+/-	0.129848	D	1.76223	+/-	0.119018	D	1.78141	+/-	0.219848	D	1.77146	+/-	0.151303	D	1.82893	+/-	0.114237	D
	44	406-421	LFITYAEAIANMPAST	14 D	N/A	0.431368	+/-	0.104481	D	0.448272	+/-	0.0585573	D	0.393909	+/-	0.054094	D	0.418659	+/-	0.163417	D	0.398064	+/-	0.0474957	D	0.440871	+/-	0.0499875	D	0.455584	+/-	0.059716	D	0.358016	+/-	0.0156447	D	0.463261	+/-	0.101022	D	0.413589	+/-	0.006476	D
	45	408-420	ITYAEAIANMPAS	11 D	N/A	0.213308	+/-	0.160189	D	0.186356	+/-	0.153605	D	0.178546	+/-	0.194244	D	0.207377	+/-	0.171276	D	0.115483	+/-	0.196443	D	0.179455	+/-	0.117429	D	0.197721	+/-	0.162546	D	0.165125	+/-	0.0153364	D	0.202968	+/-	0.14814	D	0.155914	+/-	0.08613	D
	46	408-422	ITYAEAIANMPASTF	13 D	N/A	0.429979	+/-	0.0502187	D	0.410721	+/-	0.0482954	D	0.337633	+/-	N/A	D	0.347307	+/-	0.147254	D	0.34726	+/-	N/A	D	0.415454	+/-	0.00212981	D	0.429759	+/-	0.02597	D	0.310269	+/-	N/A	D	0.372619	+/-	0.0739372	D	0.337419	+/-	N/A	D
	47	483-499	FGGAYVVKLLEEYATGP	15 D	N/A	4.76584	+/-	0.0805208	D	4.8972	+/-	0.281738	D	5.99817	+/-	0.009976	D	6.75537	+/-	0.090716	D	6.77385	+/-	0.101012	D	4.78639	+/-	0.0444873	D	4.96202	+/-	0.064177	D	6.22919	+/-	0.128292	D	6.76714	+/-	0.0230638	D	6.72222	+/-	0.039518	D
	48	509-517	AVAVSWFYG	8 D	N/A	0.107214	+/-	0.0586688	D	0.111803	+/-	0.0642095	D	0.04875	+/-	0.023238	D	0.113739	+/-	0.07351	D	0.086547	+/-	0.00229244	D	0.085613	+/-	0.0419069	D	0.118966	+/-	0.030305	D	0.036122	+/-	0.00223658	D	0.106908	+/-	0.0689902	D	0.030736	+/-	0.012797	D
	49	512-523	VSWFYGITQFCR	11 D	N/A	0.086236	+/-	N/A	D	0.16938	+/-	N/A	D	0.032452	+/-	N/A	D	-0.21735	+/-	N/A	D	0.01509	+/-	N/A	D	0.051966	+/-	N/A	D	0.108882	+/-	N/A	D	-0.07601	+/-	N/A	D	-0.19549	+/-	N/A	D	-0.10307	+/-	N/A	D
	50	516-545	YGITQFCRDVKEMLGFSPGWFWRICWVAIS	28 D	N/A	0.877549	+/-	0.0764991	D	0.909722	+/-	0.0905776	D	0.791437	+/-	N/A	D	0.768543	+/-	0.333171	D	0.880673	+/-	N/A	D	0.867545	+/-	0.0399911	D	0.86545	+/-	0.093949	D	0.664686	+/-	N/A	D	0.830575	+/-	0.169007	D	0.769517	+/-	N/A	D
	51	519-548	TQFCRDVKEMLGFSPGWFWRICWVAISPLF	27 D	N/A	0.730114	+/-	0.175978	D	0.721377	+/-	0.0703897	D	0.732769	+/-	N/A	D	0.719309	+/-	0.209379	D	0.751164	+/-	N/A	D	0.769174	+/-	0.133447	D	0.762323	+/-	0.0631	D	0.525219	+/-	N/A	D	0.776841	+/-	0.0589676	D	0.708825	+/-	N/A	D
	52	560-566	PPQLRLF	5 D	N/A	0.076162	+/-	0.0287074	D	0.096333	+/-	0.0383932	D	0.042082	+/-	0.049229	D	0.049555	+/-	0.064741	D	0.050766	+/-	0.00907784	D	0.095434	+/-	0.0274005	D	0.073451	+/-	0.022844	D	0.076967	+/-	0.0765563	D	0.052735	+/-	0.0574533	D	0.059856	+/-	0.106304	D
	53	583-593	TSSFICIPTYI	9 D	N/A	0.174169	+/-	0.0595009	D	0.178005	+/-	0.0423268	D	0.148644	+/-	0.147804	D	0.11161	+/-	0.219039	D	0.112595	+/-	0.168674	D	0.186958	+/-	0.0630299	D	0.172886	+/-	0.032781	D	0.115741	+/-	0.129495	D	0.114454	+/-	0.146171	D	0.085971	+/-	0.146521	D
	54	590-595	PTYIAY	5 D	N/A	0.043621	+/-	0.0144711	D	0.004555	+/-	0.010954	D	0.125393	+/-	0.010071	D	0.048305	+/-	0.027744	D	0.070109	+/-	0.0325099	D	0.03778	+/-	0.00852953	D	0.028434	+/-	0.039655	D	0.084095	+/-	0.0235283	D	0.069145	+/-	0.0407075	D	0.030557	+/-	0.08385	D
	55	595-607	YRLIITPGTFKER	11 D	N/A	1.65572	+/-	0.0480893	D	2.19572	+/-	0.120484	D	2.4946	+/-	0.031073	D	3.3743	+/-	0.253926	D	4.08912	+/-	0.345374	D	1.69833	+/-	0.0531093	D	2.19967	+/-	0.144258	D	2.64864	+/-	0.0650248	D	3.57337	+/-	0.155562	D	4.19585	+/-	0.318747	D
	56	598-607	IITPGTFKER	8 D	N/A	1.53676	+/-	0.280573	D	1.9874	+/-	0.103435	D	2.37234	+/-	0.428983	D	3.0582	+/-	0.341104	D	3.79412	+/-	0.351444	D	1.59239	+/-	0.24314	D	2.07049	+/-	0.194124	D	2.4801	+/-	0.451602	D	3.27843	+/-	0.355648	D	3.77015	+/-	0.381427	D
	57	601-606	PGTFKE	5 D	N/A	1.97858	+/-	0.0178819	D	1.96895	+/-	0.0170258	D	1.94959	+/-	0.039124	D	1.92843	+/-	0.026642	D	1.93488	+/-	0.0469717	D	1.9464	+/-	0.0244311	D	1.95397	+/-	0.028533	D	1.93655	+/-	0.0212698	D	1.94969	+/-	0.0390804	D	1.97023	+/-	0.037547	D
	58	608-619	IIKSITPETPTE	9 D	N/A	2.47441	+/-	0.239728	D	2.64796	+/-	0.211475	D	3.8505	+/-	0.241331	D	4.67503	+/-	0.180962	D	4.77368	+/-	0.151096	D	2.51047	+/-	0.174812	D	2.69447	+/-	0.272927	D	4.12629	+/-	0.294465	D	4.68272	+/-	0.15182	D	4.81192	+/-	0.112697	D
	59	616-634	TPTEIPCGDIRLNAVLVPR	15 D	N/A	7.91871	+/-	0.14032	D	8.00285	+/-	0.0552319	D	8.01394	+/-	0.247571	D	7.86822	+/-	0.228644	D	7.99318	+/-	0.224904	D	7.90383	+/-	0.206746	D	7.99589	+/-	0.070889	D	8.00867	+/-	0.201612	D	7.86252	+/-	0.232644	D	7.99934	+/-	0.259201	D
	60	623-641	GDIRLNAVLVPRGSHHHHH	17 D	N/A	8.03554	+/-	0.154539	D	8.13588	+/-	0.122103	D	8.15681	+/-	0.21939	D	8.148	+/-	0.210561	D	8.274	+/-	0.324029	D	8.03055	+/-	0.168426	D	8.0823	+/-	0.189298	D	8.20991	+/-	0.31931	D	8.1535	+/-	0.202581	D	8.20174	+/-	0.599744	D
	61	625-629	IRLNA	4 D	N/A	1.92771	+/-	0.145922	D	1.93975	+/-	0.130534	D	1.87653	+/-	0.245293	D	1.85344	+/-	0.240224	D	1.87158	+/-	0.257195	D	1.88643	+/-	0.147629	D	1.88745	+/-	0.163721	D	1.86977	+/-	0.27275	D	1.88421	+/-	0.193964	D	1.84329	+/-	0.292071	D
	62	631-643	LVPRGSHHHHHHH	11 D	N/A	1.66634	+/-	1.52406	D	1.95204	+/-	1.50209	D	4.4418	+/-	N/A	D	3.90848	+/-	1.08787	D	5.37741	+/-	N/A	D	1.61533	+/-	1.6406	D	1.92928	+/-	1.50827	D	4.43058	+/-	N/A	D	3.87488	+/-	1.11009	D	5.37732	+/-	N/A	D

## Sheet: Supplementary Table 4
	Supplementary Table 4. HDX data summary table
	Data set	Na+ (reference)	K+	5-HT	S-citalopram	Cocaine	Ibogaine
	HDX reaction details	Buffer: (26 mM Tris (pH 8.0), 500 µM TCEP, 0.5 mM CHS, 24 µM of lipid mixture (POPC:POPE:POPG; 1:1:1 ratio), 1 mM DDM) containing either 300 mM NaCl or 300 mM KCl. Percent deuterium: 85%. Temperature: 25°C.
	HDX time course	0.25 min, 1 min, 10 min, 60 min, 480 min
	HDX controls	MX labeled control using 85% deuterium buffer (see above) and predigested hSERT
	Back-exchange	Na+, K+, 5-HT data set: Average – 50%; Maximum – 68%; Minimum – 26%.
		Na+, cocaine, ibogaine data set: Average – 50%; Maximum – 68%; Minimum – 25%.
		Na+, S-citalopram lacked a MX labeled sample for calculation of back exchange.
	Number of peptides	62 peptides
	Sequence coverage	69.1% of the sequence
	Average peptide length / redundancy	Average peptide length: 13.2 amino acids
		The redundancy of each covered amino : 1.83
	Replicates (biological or technical	nbiological = 1-3	nbiological = 1	nbiological = 1	nbiological = 3	nbiological = 2	nbiological = 2
		ntechnical = 1-4	ntechnical = 1-3	ntechnical = 1-3	ntechnical = 1-3	ntechnical = 1-3	ntechnical = 1-3
	Significant differences in HDX	The difference in HDX had to be higher than the calculated 95% confidence interval for at least two measurement time points (see methods for additional criteria.
	95% confidence interval	Reference	0.34 D	0.35 D	0.43 D	0.45 D	0.45 D
