# Supplementary material for: Conformational dynamics of the human serotonin transporter during substrate and drug binding
Source: Nat Commun. 2019 Apr 11;10:1687. doi: 10.1038/s41467-019-09675-z (PMC6459873; doi:10.1038/s41467-019-09675-z)
Supplement: Supplementary file 11 — Source Data [file 41467_2019_9675_MOESM11_ESM.xlsx]

## Sheet: Figure 1
Figure 1 a,b	Data used to plot HDX data on crystal structure and to calculate and plot relative deuterium uptake.
						Peptide information			Sodium state (Dataset: Na+, K+, 5-HT)										Deuterium Incorporation (min)
									Deuterium Incorporation (min)					Error Deuterium Incorporation (min)					MX control (Dataset: Na+, K+, 5-HT)
						Start	End	Sequence	0.25	1	10	60	480	0.25	1	10	60	480	0.25	1	10	60	480
						1	14	METTPLNSQKQLSA	0.646045	0.680256	0.580609	0.621266	0.687823	0.004047		0.037905	0.050339						9.02613
						5	12	PLNSQKQL	3.60735	3.55337	3.55438	3.57059	3.60038	0.009043		0.057866	0.053418						3.61189
						13	21	SACEDGEDC	2.65001	2.53956	2.60228	2.50692	2.53741	0.03821		0.083837	0.05407						3.34888
						13	28	SACEDGEDCQENGVLQ	5.85415	5.94663	5.9257	5.90206	5.90426	0.018605		0.04983	0.02723						6.95069
						22	28	QENGVLQ	2.63163	2.55311	2.5649	2.5888	2.60219	0.004335		0.032494	0.021193						2.9407
						29	37	KVVPTPGDK	2.2272	2.05235	2.09686	2.1504	2.13255	0.154948		0.16756	0.155297						2.33211
						29	47	KVVPTPGDKVESGQISNGY	8.39704	7.98743	8.38007	8.2262	8.3193	0.023677		0.014347	0.06964						8.79624
						30	46	VVPTPGDKVESGQISNG	7.05423	7.11085	7.06335	7.0296	6.94189	0.054752		0.01806	0.076227						7.55181
						38	47	VESGQISNGY	4.08197	4.01712	4.0048	4.00868	4.13255	0.0427		0.050859	0.053631						4.7977
						48	70	SAVPSPGAGDDTRHSIPATTTTL	8.4405	8.37233	8.33598	8.23227	8.32297	0.044993		0.043114	0.027079						9.54302
						70	88	LVAELHQGERETWGKKVDF	3.61476	4.17409	5.71077	5.7625	6.19169	0.019941		0.05313	0.044161						6.75343
						71	87	VAELHQGERETWGKKVD	3.66887	4.90464	5.45808	5.18655	5.22148	0.241863		0.212055	0.216763						6.47068
						71	88	VAELHQGERETWGKKVDF	3.53772	4.94739	5.95804	5.55052	5.55895	0.013845		0.20509	0.037634
						78	89	ERETWGKKVDFL	1.60628	1.87508	2.84206	2.95801	2.58957	0.025783		0.125337	0.094758						4.24122
						89	94	LLSVIG	0.248828	0.274098	1.07329	2.00926	2.74607	0.103051		0.057044	0.055443						2.62541
						89	95	LLSVIGY	0.145951	0.292177	1.2556	2.37176	3.13452	0.020279		0.141172	0.038287						3.16974
						99	109	LGNVWRFPYIC	0.857619	1.00338	1.36269	2.0036	3.26412	0.046778		0.063544	0.028971						4.91357
						126	150	IFGGIPLFYMELALGQYHRNGCISI	4.3422	5.06143	6.38482	6.80402	6.76409	0.034167		0.089058	0.084083						7.4497
						138	150	ALGQYHRNGCISI	4.99942	5.03191	5.03484	4.95036	4.97165	0.145496		0.054262	0.039239						5.25624
						140	158	GQYHRNGCISIWRKICPIF	4.87516	5.09664	5.03836	4.76886	4.65216	0.05175		0.066379	0.041775						5.41664
						145	153	NGCISIWRK	0.211857	0.226633	0.162764	0.167174	0.304326	0.001876		0.025256	0.044032						3.21485
						160	176	GIGYAICIIAFYIASYY	0.563553	0.601581	0.579715	0.561614	0.64241	0.010772		0.038418	0.0438						7.7175
						167	182	IIAFYIASYYNTIMAW	0.614255	0.619984	0.59302	0.626214	0.578575	0.005906		0.033303	0.041571						7.84339
						175	191	YYNTIMAWALYYLISSF	-0.009926	-0.076875	-0.058725	-0.014633	-0.049756	0.00848		0.02179	0.021694
						175	192	YYNTIMAWALYYLISSFT	0.658004	0.62545	0.645825	0.654858	0.740192	0.041578		0.03134	0.026755						9.54573
						181	189	AWALYYLIS	1.97775	2.05626	2.14234	2.44333	2.56746	0.029687		0.043715	0.013969						3.24527
						188	203	ISSFTDQLPWTSCKNS	0.429304	0.402351	0.43924	0.371162	0.438767	0.014552		0.016278	0.029072						9.33855
						217	235	NITWTLHSTSPAEEFYTRH	8.69684	8.49184	8.69092	8.39161	8.61594	0.03463		0.043395	0.194202						9.8243
						224	230	STSPAEE	0.772021	0.929038	1.02667	1.02929	1.13541	0.000475		0.060766	0.063856						2.34133
						242	255	SKGLQDLGGISWQL	5.81312	6.60842	6.31104	6.29285	6.33538	0.078436		0.055839	0.060868						6.95485
						296	305	LVRGATLPGA	0.474746	0.478837	0.407736	0.580442	1.10821	0.000402		0.008816	0.037117						3.80634
						306	311	WRGVLF	0.02948	0.106119	0.174817	0.560767	1.36094	0.005778		0.016999	0.034316						2.5981
						312	320	YLKPNWQKL	1.07125	1.45442	1.92572	2.32761	2.75578	0.011617		0.066723	0.071695						3.87159
						319	329	KLLETGVWIDA	2.64608	2.80676	3.33742	3.55629	4.10489	0.034323		0.130536	0.188974						4.40904
						321	326	LETGVW	1.09984	1.08844	1.44948	1.63307	1.56548	0.077188		0.036199	0.029043						2.65639
						331	350	AQIFFSLGPGFGVLLAFASY	0.563574	0.644587	0.53497	0.533652	0.661749	0.001186		0.029738	0.036255						9.15438
						340	349	GFGVLLAFAS	2.7695	2.7695	2.8441	2.74961	2.78724	0.029716		0.048764	0.049883						3.34779
						354	364	NNNCYQDALVT	0.345074	0.35465	0.294993	0.340662	0.407274	0.030449		0.017543	0.02869						5.48595
						354	366	NNNCYQDALVTSV	0.415816	0.46002	0.341361	0.356694	0.519258	0.008615		0.023794	0.045911						6.20924
						383	398	LGYMAEMRNEDVSEVA	0.472692	0.452556	0.433321	0.452155	0.512752	0.103953		0.106586	0.132033						8.24051
						389	396	MRNEDVSE	0.300956	0.31343	0.322023	0.342959	0.447489	0.068521		0.083913	0.082059
						397	406	VAKDAGPSLL	2.17548	2.00189	2.82564	2.66138	2.99783	0.120301		0.087021	0.147355						4.04798
						400	406	DAGPSLL	1.24754	1.16797	1.65445	1.71957	1.49787	0.034312		0.050253	0.101919						2.24958
						406	421	LFITYAEAIANMPAST	0.527601	0.463115	0.520957	0.489249	0.58571	0.039651		0.022662	0.033932						6.90305
						408	420	ITYAEAIANMPAS	0.422404	0.333219	0.402366	0.379788	0.40931	0.007111		0.047114	0.06918						7.53916
						408	422	ITYAEAIANMPASTF	0.553586	0.418089	0.471246	0.453947	0.508415	0.012532		0.081394	0.051785						6.23047
						483	499	FGGAYVVKLLEEYATGP	4.45796	4.5396	5.76867	6.48646	6.55886	0.041906		0.059022	0.082726						7.60298
						509	517	AVAVSWFYG	0.203104	0.139588	0.149727	0.15836	0.187448	0.015216		0.024395	0.025161						3.43856
						512	523	VSWFYGITQFCR	0.235661	0.330667	0.200048	0.234117	0.227548	0.020091		0.042032	0.035648						4.92076
						516	545	YGITQFCRDVKEMLGFSPGWFWRICWVAIS	1.2115	1.0601	1.18194	1.18525	1.19525	0.003607		0.031263	0.052291
						519	548	TQFCRDVKEMLGFSPGWFWRICWVAISPLF	0.951712	0.699281	1.0144	0.948946	1.01642	0.037583		0.071812	0.054597						18.1797
						560	566	PPQLRLF	0.099798	0.069638	0.105273	0.09446	0.112094	0.007563		0.005578	0.012322						2.88705
						583	593	TSSFICIPTYI	0.188179	0.15773	0.170819	0.160535	0.137591	0.094178		0.098926	0.096366						4.4955
						590	595	PTYIAY	0.181826	0.110325	0.1234	-0.032779	0.14614	0.017723		0.028472	0.126153						1.86954
						595	607	YRLIITPGTFKER	1.54556	1.88709	2.4016	3.05275	3.70653	0.006801		0.111387	0.041495						5.98923
						598	607	IITPGTFKER	1.53353	1.87911	2.24458	2.92317	3.02016	0.061622		0.065331	0.076374						4.00261
						601	606	PGTFKE	1.82416	1.86415	1.87388	1.83818	1.75638	0.008142		0.042764	0.016346						2.52352
						608	619	IIKSITPETPTE	2.34214	2.25223	3.7339	4.59441	4.62507	0.026681		0.080707	0.070509						5.14313
						616	634	TPTEIPCGDIRLNAVLVPR	7.94431	7.89882	7.93662	7.87652	8.08022	0.188953		0.18688	0.175418						8.43613
						623	641	GDIRLNAVLVPRGSHHHHH	8.22625	7.65529	8.13798	8.12283	8.23736	0.024076		0.04453	0.090268						8.93202
						625	629	IRLNA	1.75691	1.70083	1.68403	1.72457	1.71088	0.007146		0.040066	0.018232						1.76008
						631	643	LVPRGSHHHHHHH	0.522149	0.788006	1.87887	2.59773	3.45123	0.026903		0.067883	0.079994						4.79404

## Sheet: Figure 2
Figure 2 a,b,c	HDX data used to create butterfly plot and for plotting HDX on crystal structure and snake diagram
						Peptide information			Sodium state (Dataset: Na+, K+, 5-HT)										Potassium state (Dataset: Na+, K+, 5-HT)										Deuterium Incorporation (min)
									Deuterium Incorporation (min)					Error Deuterium Incorporation (min)					Deuterium Incorporation (min)					Error Deuterium Incorporation (min)					MX control (Dataset: Na+, K+, 5-HT)
						Start	End	Sequence	0.25	1	10	60	480	0.25	1	10	60	480	0.25	1	10	60	480	0.25	1	10	60	480	0.25	1	10	60	480
						1	14	METTPLNSQKQLSA	0.646045	0.680256	0.580609	0.621266	0.687823	0.004047		0.037905	0.050339		0.770019	0.535334	0.673683	0.685508		0.158262		0	0.117021						9.02613
						5	12	PLNSQKQL	3.60735	3.55337	3.55438	3.57059	3.60038	0.009043		0.057866	0.053418		3.68307	3.65962	3.56395	3.6429	3.56436	0.022291		0.008957	0.005327						3.61189
						13	21	SACEDGEDC	2.65001	2.53956	2.60228	2.50692	2.53741	0.03821		0.083837	0.05407		2.66313	2.48106	2.60923	2.60745	2.53046	0.009949		0.089037	0.055269						3.34888
						13	28	SACEDGEDCQENGVLQ	5.85415	5.94663	5.9257	5.90206	5.90426	0.018605		0.04983	0.02723		5.97504	5.9209	6.00847	5.94235	5.97925	0.080844		0.030935	0.032275						6.95069
						22	28	QENGVLQ	2.63163	2.55311	2.5649	2.5888	2.60219	0.004335		0.032494	0.021193		2.64323	2.58222	2.61301	2.57456	2.56332	0.028503		0.030621	0.030398						2.9407
						29	37	KVVPTPGDK	2.2272	2.05235	2.09686	2.1504	2.13255	0.154948		0.16756	0.155297		2.24674	2.17331	2.16784	2.14491	2.12286	0.154541		0.164421	0.154995						2.33211
						29	47	KVVPTPGDKVESGQISNGY	8.39704	7.98743	8.38007	8.2262	8.3193	0.023677		0.014347	0.06964		8.40129	8.07352	8.39386	8.29946	8.26429	0.015706		0.122924	0.068382						8.79624
						30	46	VVPTPGDKVESGQISNG	7.05423	7.11085	7.06335	7.0296	6.94189	0.054752		0.01806	0.076227		6.99078	7.20603	7.14926	7.03316	7.24075	0.060075		0.050706	0.061147						7.55181
						38	47	VESGQISNGY	4.08197	4.01712	4.0048	4.00868	4.13255	0.0427		0.050859	0.053631		4.14407	4.03061	4.0641	4.05448	4.03061	0.03959		0.023663	0.028701						4.7977
						48	70	SAVPSPGAGDDTRHSIPATTTTL	8.4405	8.37233	8.33598	8.23227	8.32297	0.044993		0.043114	0.027079		8.51525	8.29765	8.34773	8.40709	8.32444	0.047256		0.015091	0.023383						9.54302
						70	88	LVAELHQGERETWGKKVDF	3.61476	4.17409	5.71077	5.7625	6.19169	0.019941		0.05313	0.044161		5.78471	5.74318	5.91558	6.08186	6.29439	0.01377		0.111543	0.032541						6.75343
						71	87	VAELHQGERETWGKKVD	3.66887	4.90464	5.45808	5.18655	5.22148	0.241863		0.212055	0.216763		5.4217	5.55854	5.64052	5.25389	5.41351	0.173086		0.229746	0.422683						6.47068
						71	88	VAELHQGERETWGKKVDF	3.53772	4.94739	5.95804	5.55052	5.55895	0.013845		0.20509	0.037634		6.45306	6.09491	6.05827	5.92486	6.04762	0.157353		0.026913	0.122088
						78	89	ERETWGKKVDFL	1.60628	1.87508	2.84206	2.95801	2.58957	0.025783		0.125337	0.094758		2.86452	2.6246	2.83116	3.02457	3.0858	0.140462		0.162557	0.066795						4.24122
						89	94	LLSVIG	0.248828	0.274098	1.07329	2.00926	2.74607	0.103051		0.057044	0.055443		0.777531	1.34655	2.27015	2.45444	2.70947	0.080976		0.062529	0.041948						2.62541
						89	95	LLSVIGY	0.145951	0.292177	1.2556	2.37176	3.13452	0.020279		0.141172	0.038287		0.845628	1.61053	2.78651	2.78361	3.16866	0.033362		0.023548	0.042567						3.16974
						99	109	LGNVWRFPYIC	0.857619	1.00338	1.36269	2.0036	3.26412	0.046778		0.063544	0.028971		0.996939	0.913181	0.994468	1.37248	2.64878	0.067866		0.079991	0.08932						4.91357
						126	150	IFGGIPLFYMELALGQYHRNGCISI	4.3422	5.06143	6.38482	6.80402	6.76409	0.034167		0.089058	0.084083		4.22625	5.66901	6.31851	6.79733	7.02526	0.030149		0.108608	0.068366						7.4497
						138	150	ALGQYHRNGCISI	4.99942	5.03191	5.03484	4.95036	4.97165	0.145496		0.054262	0.039239		4.90229	4.97086	5.07374	4.98139	5.11068	0.012568		0.046867	0.027878						5.25624
						140	158	GQYHRNGCISIWRKICPIF	4.87516	5.09664	5.03836	4.76886	4.65216	0.05175		0.066379	0.041775		4.82581	5.00951	4.74265	4.69202	4.55111	0.107723		0.069009	0.037167						5.41664
						145	153	NGCISIWRK	0.211857	0.226633	0.162764	0.167174	0.304326	0.001876		0.025256	0.044032		0.19629	0.357921	0.221697	0.197615	0.310119	0.013522		0.011938	0.029182						3.21485
						160	176	GIGYAICIIAFYIASYY	0.563553	0.601581	0.579715	0.561614	0.64241	0.010772		0.038418	0.0438		0.585206	0.626764	0.597112	0.588918	0.681937	0.054895		0.010796	0.031826						7.7175
						167	182	IIAFYIASYYNTIMAW	0.614255	0.619984	0.59302	0.626214	0.578575	0.005906		0.033303	0.041571		0.660939	0.690985	0.597742	0.613265	0.74657	0.00275		0.018442	0.073992						7.84339
						175	191	YYNTIMAWALYYLISSF	-0.009926	-0.076875	-0.058725	-0.014633	-0.049756	0.00848		0.02179	0.021694		0.038102	-0.033417	0.015996	-0.017084	-0.014208	0.020709		0.036654	0.033442
						175	192	YYNTIMAWALYYLISSFT	0.658004	0.62545	0.645825	0.654858	0.740192	0.041578		0.03134	0.026755		0.739551	0.747844	0.676933	0.690434	0.775581	0.026169		0.020063	0.03428						9.54573
						181	189	AWALYYLIS	1.97775	2.05626	2.14234	2.44333	2.56746	0.029687		0.043715	0.013969		1.92587	1.95608	2.05492	2.30995	2.44084	0.02231		0.038231	0.03281						3.24527
						188	203	ISSFTDQLPWTSCKNS	0.429304	0.402351	0.43924	0.371162	0.438767	0.014552		0.016278	0.029072		0.415388	0.411873	0.401997	0.37494	0.396052	0.012217		0.029175	0.042749						9.33855
						217	235	NITWTLHSTSPAEEFYTRH	8.69684	8.49184	8.69092	8.39161	8.61594	0.03463		0.043395	0.194202		8.64393	8.66822	8.53308	8.50085	8.54544	0.0044		0.112891	0.033858						9.8243
						224	230	STSPAEE	0.772021	0.929038	1.02667	1.02929	1.13541	0.000475		0.060766	0.063856		0.833691	0.788888	1.05248	1.00942	1.1094	0.04147		0.018976	0.051782						2.34133
						242	255	SKGLQDLGGISWQL	5.81312	6.60842	6.31104	6.29285	6.33538	0.078436		0.055839	0.060868		5.94827	6.37084	6.39523	6.31015	6.43187	0.064706		0.039362	0.05925						6.95485
						296	305	LVRGATLPGA	0.474746	0.478837	0.407736	0.580442	1.10821	0.000402		0.008816	0.037117		0.605401	0.611921	0.727414	0.837382	1.79188	0.062855		0.025911	0.035814						3.80634
						306	311	WRGVLF	0.02948	0.106119	0.174817	0.560767	1.36094	0.005778		0.016999	0.034316		0.14772	0.239379	0.416955	0.878964	1.41266	0.014818		0.006585	0.034759						2.5981
						312	320	YLKPNWQKL	1.07125	1.45442	1.92572	2.32761	2.75578	0.011617		0.066723	0.071695		1.74011	2.1462	2.46253	3.18176	3.4313	0.131458		0.17147	0.041105						3.87159
						319	329	KLLETGVWIDA	2.64608	2.80676	3.33742	3.55629	4.10489	0.034323		0.130536	0.188974		2.52176	2.685	3.11891	3.12861	3.68265	0.057862		0.049302	0.045625						4.40904
						321	326	LETGVW	1.09984	1.08844	1.44948	1.63307	1.56548	0.077188		0.036199	0.029043		1.08919	1.28787	1.61901	1.69112	1.67265	0.05073		0.08558	0.053161						2.65639
						331	350	AQIFFSLGPGFGVLLAFASY	0.563574	0.644587	0.53497	0.533652	0.661749	0.001186		0.029738	0.036255		0.600327	0.757816	0.567196	0.597197	0.704974	0.033999		0.019771	0.022575						9.15438
						340	349	GFGVLLAFAS	2.7695	2.7695	2.8441	2.74961	2.78724	0.029716		0.048764	0.049883		2.81042	2.80839	2.87109	2.74979	2.80624	0.045728		0.032879	0.041217						3.34779
						354	364	NNNCYQDALVT	0.345074	0.35465	0.294993	0.340662	0.407274	0.030449		0.017543	0.02869		0.297592	0.434831	0.308762	0.32174	0.337927	0.004225		0.025083	0.02487						5.48595
						354	366	NNNCYQDALVTSV	0.415816	0.46002	0.341361	0.356694	0.519258	0.008615		0.023794	0.045911		0.434505	0.608051	0.395723	0.437756	0.573073	0.004449		0.042189	0.052974						6.20924
						383	398	LGYMAEMRNEDVSEVA	0.472692	0.452556	0.433321	0.452155	0.512752	0.103953		0.106586	0.132033		0.465156	0.511243	0.455545	0.459282	0.493686	0.087367		0.0962	0.112159						8.24051
						389	396	MRNEDVSE	0.300956	0.31343	0.322023	0.342959	0.447489	0.068521		0.083913	0.082059		0.376053	0.294649	0.305324	0.36004	0.310845	0.079935		0.067561	0.090638
						397	406	VAKDAGPSLL	2.17548	2.00189	2.82564	2.66138	2.99783	0.120301		0.087021	0.147355		1.01416	1.33757	1.85693	1.89516	1.97031	0.081243		0.156926	0.063863						4.04798
						400	406	DAGPSLL	1.24754	1.16797	1.65445	1.71957	1.49787	0.034312		0.050253	0.101919		0.620193	0.662391	0.787346	1.10394	1.34091	0.054365		0.051303	0.008877						2.24958
						406	421	LFITYAEAIANMPAST	0.527601	0.463115	0.520957	0.489249	0.58571	0.039651		0.022662	0.033932		0.495862	0.592555	0.513893	0.494816	0.572505	0.042381		0.026289	0.028609						6.90305
						408	420	ITYAEAIANMPAS	0.422404	0.333219	0.402366	0.379788	0.40931	0.007111		0.047114	0.06918		0.489395	0.488241	0.412717	0.415361	0.403895	0.000445		0.036743	0.01874						7.53916
						408	422	ITYAEAIANMPASTF	0.553586	0.418089	0.471246	0.453947	0.508415	0.012532		0.081394	0.051785		0.35755	0.236838	0.271733	0.289024	0.369695	0.03997		0.057961	0.025042						6.23047
						483	499	FGGAYVVKLLEEYATGP	4.45796	4.5396	5.76867	6.48646	6.55886	0.041906		0.059022	0.082726		4.76032	4.94278	5.85433	6.6011	6.57517	0.089487		0.118711	0.040137						7.60298
						509	517	AVAVSWFYG	0.203104	0.139588	0.149727	0.15836	0.187448	0.015216		0.024395	0.025161		0.178712	0.18742	0.148489	0.161332	0.211933	0.010898		0.016359	0.045011						3.43856
						512	523	VSWFYGITQFCR	0.235661	0.330667	0.200048	0.234117	0.227548	0.020091		0.042032	0.035648		0.25198	0.3017	0.199365	0.227025	0.305826	0.005919		0.013716	0.035714						4.92076
						516	545	YGITQFCRDVKEMLGFSPGWFWRICWVAIS	1.2115	1.0601	1.18194	1.18525	1.19525	0.003607		0.031263	0.052291		1.2885	1.28831	1.2559	1.26063	1.27677	0.033823		0.024637	0.053229
						519	548	TQFCRDVKEMLGFSPGWFWRICWVAISPLF	0.951712	0.699281	1.0144	0.948946	1.01642	0.037583		0.071812	0.054597		1.03813	1.01797	1.0592	1.06187	0.796751	0.01985		0.01494	0.047563						18.1797
						560	566	PPQLRLF	0.099798	0.069638	0.105273	0.09446	0.112094	0.007563		0.005578	0.012322		0.116962	0.121557	0.113456	0.089959	0.122447	0.002788		0.016195	0.01855						2.88705
						583	593	TSSFICIPTYI	0.188179	0.15773	0.170819	0.160535	0.137591	0.094178		0.098926	0.096366		0.179459	0.200304	0.198911	0.19925	0.171413	0.114065		0.106323	0.100568						4.4955
						590	595	PTYIAY	0.181826	0.110325	0.1234	-0.032779	0.14614	0.017723		0.028472	0.126153		0.196177	0.183124	0.12849	0.156591	0.19386	0.00797		0.022124	0.014582						1.86954
						595	607	YRLIITPGTFKER	1.54556	1.88709	2.4016	3.05275	3.70653	0.006801		0.111387	0.041495		1.61625	1.95148	2.46888	3.33787	4.59147	0.065855		0.080898	0.125403						5.98923
						598	607	IITPGTFKER	1.53353	1.87911	2.24458	2.92317	3.02016	0.061622		0.065331	0.076374		1.79639	2.00694	2.35389	2.84874	3.03552	0.087103		0.098822	0.037072						4.00261
						601	606	PGTFKE	1.82416	1.86415	1.87388	1.83818	1.75638	0.008142		0.042764	0.016346		1.8674	1.75601	1.91274	1.86078	1.73902	0.001267		0.028393	0.033173						2.52352
						608	619	IIKSITPETPTE	2.34214	2.25223	3.7339	4.59441	4.62507	0.026681		0.080707	0.070509		2.55319	2.39207	3.56432	4.61507	4.64319	0.064438		0.156516	0.072377						5.14313
						616	634	TPTEIPCGDIRLNAVLVPR	7.94431	7.89882	7.93662	7.87652	8.08022	0.188953		0.18688	0.175418		8.00969	8.05549	7.88937	7.87838	7.65605	0.126095		0.07191	0.072681						8.43613
						623	641	GDIRLNAVLVPRGSHHHHH	8.22625	7.65529	8.13798	8.12283	8.23736	0.024076		0.04453	0.090268		8.2919	8.24808	8.20424	8.2101	7.93721	0.034132		0.027483	0.026943						8.93202
						625	629	IRLNA	1.75691	1.70083	1.68403	1.72457	1.71088	0.007146		0.040066	0.018232		1.7344	1.6699	1.73565	1.72816	1.77089	0.035127		0.054509	0.020806						1.76008
						631	643	LVPRGSHHHHHHH	0.522149	0.788006	1.87887	2.59773	3.45123	0.026903		0.067883	0.079994		0.571727	0.855257	1.82352	2.63001	3.47338	0.001482		0.082757	0.045276						4.79404

## Sheet: Figure 3
Figure 3 a,b,c	HDX data used to create butterfly plot and for plotting HDX on crystal structure and snake diagram
						Peptide information			Sodium state (Dataset: Na+, K+, 5-HT)										5-HT state (Dataset: Na+, K+, 5-HT)										MX control (Dataset: Na+, K+, 5-HT)
									Deuterium Incorporation (min)					Error Deuterium Incorporation (min)					Deuterium Incorporation (min)					Error Deuterium Incorporation (min)					Deuterium Incorporation (min)
						Start	End	Sequence	0.25	1	10	60	480	0.25	1	10	60	480	0.25	1	10	60	480	0.25	1	10	60	480	0.25	1	10	60	480
						1	14	METTPLNSQKQLSA	0.646045	0.680256	0.580609	0.621266	0.687823	0.004047		0.037905	0.050339		0.662213	0.763589	0.551489	0.640747	0.724694	0.036997		0.1269	0.078631						9.02613
						5	12	PLNSQKQL	3.60735	3.55337	3.55438	3.57059	3.60038	0.009043		0.057866	0.053418		3.54729	3.53794	3.52954	3.58634	3.66576	0		0.023964	0.055633						3.61189
						13	21	SACEDGEDC	2.65001	2.53956	2.60228	2.50692	2.53741	0.03821		0.083837	0.05407		2.63359	2.64254	2.61135	2.63747	2.40861	0.0737		0.065356	0.077821						3.34888
						13	28	SACEDGEDCQENGVLQ	5.85415	5.94663	5.9257	5.90206	5.90426	0.018605		0.04983	0.02723		5.82234	5.78295	5.86012	5.85074	5.78991	0.041959		0.078856	0.024045						6.95069
						22	28	QENGVLQ	2.63163	2.55311	2.5649	2.5888	2.60219	0.004335		0.032494	0.021193		2.64863	2.53587	2.58204	2.61842	2.56399	0.001074		0.013309	0.024137						2.9407
						29	37	KVVPTPGDK	2.2272	2.05235	2.09686	2.1504	2.13255	0.154948		0.16756	0.155297		2.23057	2.08055	2.2277	2.14162	2.10763	0.162345		0.158655	0.154643						2.33211
						29	47	KVVPTPGDKVESGQISNGY	8.39704	7.98743	8.38007	8.2262	8.3193	0.023677		0.014347	0.06964		8.33085	8.33486	8.38835	8.3319	8.42488	0.015378		0.007474	0.022242						8.79624
						30	46	VVPTPGDKVESGQISNG	7.05423	7.11085	7.06335	7.0296	6.94189	0.054752		0.01806	0.076227		6.98622	7.10277	7.04297	7.01008	7.00092	0.028327		0.14047	0.108106						7.55181
						38	47	VESGQISNGY	4.08197	4.01712	4.0048	4.00868	4.13255	0.0427		0.050859	0.053631		4.07662	4.05201	4.05735	4.04897	4.17295	0.032736		0.041824	0.044207						4.7977
						48	70	SAVPSPGAGDDTRHSIPATTTTL	8.4405	8.37233	8.33598	8.23227	8.32297	0.044993		0.043114	0.027079		8.44688	8.51459	8.4349	8.49271	8.38241	0.103079		0.033201	0.102514						9.54302
						70	88	LVAELHQGERETWGKKVDF	3.61476	4.17409	5.71077	5.7625	6.19169	0.019941		0.05313	0.044161		5.0469	5.13327	5.78951	5.99299	6.04817	0.017951		0.019981	0.044353						6.75343
						71	87	VAELHQGERETWGKKVD	3.66887	4.90464	5.45808	5.18655	5.22148	0.241863		0.212055	0.216763		4.94736	5.38631	5.82626	5.39874	5.22521	0.135234		0.180215	0.037216						6.47068
						71	88	VAELHQGERETWGKKVDF	3.53772	4.94739	5.95804	5.55052	5.55895	0.013845		0.20509	0.037634		5.53779	5.41373	5.95869	5.98016	6.00443	0.128282		0.172808	0.165464
						78	89	ERETWGKKVDFL	1.60628	1.87508	2.84206	2.95801	2.58957	0.025783		0.125337	0.094758		2.33541	2.37616	2.68871	2.91963	2.69551	0.007444		0.095604	0.095116						4.24122
						89	94	LLSVIG	0.248828	0.274098	1.07329	2.00926	2.74607	0.103051		0.057044	0.055443		0.169184	0.204767	1.03602	1.55501	2.67284	0.017557		0.073905	0.117776						2.62541
						89	95	LLSVIGY	0.145951	0.292177	1.2556	2.37176	3.13452	0.020279		0.141172	0.038287		0.172983	0.32556	1.09178	1.59793	2.73797	0.027419		0.055547	0.089879						3.16974
						99	109	LGNVWRFPYIC	0.857619	1.00338	1.36269	2.0036	3.26412	0.046778		0.063544	0.028971		0.125829	0.631881	0.954577	1.3379	1.51331	0.235872		0.015746	0.050886						4.91357
						126	150	IFGGIPLFYMELALGQYHRNGCISI	4.3422	5.06143	6.38482	6.80402	6.76409	0.034167		0.089058	0.084083		4.25969	5.00297	6.44783	6.88468	7.23998	0.056556		0.210613	0.112632						7.4497
						138	150	ALGQYHRNGCISI	4.99942	5.03191	5.03484	4.95036	4.97165	0.145496		0.054262	0.039239		4.9606	5.03588	5.02077	5.02706	4.96786	0.054976		0.039529	0.016665						5.25624
						140	158	GQYHRNGCISIWRKICPIF	4.87516	5.09664	5.03836	4.76886	4.65216	0.05175		0.066379	0.041775		4.73911	4.93255	5.03379	4.98808	4.76132	0.021089		0.268682	0.024006						5.41664
						145	153	NGCISIWRK	0.211857	0.226633	0.162764	0.167174	0.304326	0.001876		0.025256	0.044032		0.190583	0.277774	0.188975	0.21684	0.307931	0.000305		0.022592	0.054414						3.21485
						160	176	GIGYAICIIAFYIASYY	0.563553	0.601581	0.579715	0.561614	0.64241	0.010772		0.038418	0.0438		0.622233	0.623099	0.557859	0.606864	0.660695	0.017809		0.023394	0.053681						7.7175
						167	182	IIAFYIASYYNTIMAW	0.614255	0.619984	0.59302	0.626214	0.578575	0.005906		0.033303	0.041571		0.645762	0.876533	0.594117	0.665071	0.607254	0.032574		0.02696	0.056279						7.84339
						175	191	YYNTIMAWALYYLISSF	-0.009926	-0.076875	-0.058725	-0.014633	-0.049756	0.00848		0.02179	0.021694		-0.004586	-0.021608	-0.017768	-0.011708	-0.02971	0.014629		0.016538	0.045642
						175	192	YYNTIMAWALYYLISSFT	0.658004	0.62545	0.645825	0.654858	0.740192	0.041578		0.03134	0.026755		0.718348	0.755911	0.679917	0.713826	0.796708	0.003055		0.023133	0.034389						9.54573
						181	189	AWALYYLIS	1.97775	2.05626	2.14234	2.44333	2.56746	0.029687		0.043715	0.013969		1.95606	2.13674	2.07498	2.44038	2.62139	0.056917		0.015155	0.039791						3.24527
						188	203	ISSFTDQLPWTSCKNS	0.429304	0.402351	0.43924	0.371162	0.438767	0.014552		0.016278	0.029072		0.422588	0.448975	0.415075	0.396527	0.489004	0.031233		0.011033	0.033183						9.33855
						217	235	NITWTLHSTSPAEEFYTRH	8.69684	8.49184	8.69092	8.39161	8.61594	0.03463		0.043395	0.194202		8.69163	8.61029	8.63306	8.70037	8.24057	0.041769		0.186519	0.048824						9.8243
						224	230	STSPAEE	0.772021	0.929038	1.02667	1.02929	1.13541	0.000475		0.060766	0.063856		0.817861	0.893988	1.05173	0.992308	0.973947	0.040792		0.032381	0.015759						2.34133
						242	255	SKGLQDLGGISWQL	5.81312	6.60842	6.31104	6.29285	6.33538	0.078436		0.055839	0.060868		5.9071	6.3015	6.33713	6.39221	6.36501	0.093831		0.023148	0.048957						6.95485
						296	305	LVRGATLPGA	0.474746	0.478837	0.407736	0.580442	1.10821	0.000402		0.008816	0.037117		0.454279	0.524211	0.461479	0.602778	1.13545	0.015115		0.040564	0.044506						3.80634
						306	311	WRGVLF	0.02948	0.106119	0.174817	0.560767	1.36094	0.005778		0.016999	0.034316		0.025306	0.142535	0.392243	1.00405	1.0886	0.014665		0.007434	0.044398						2.5981
						312	320	YLKPNWQKL	1.07125	1.45442	1.92572	2.32761	2.75578	0.011617		0.066723	0.071695		1.68686	1.84614	2.23681	2.43959	2.94234	0.077898		0.129936	0.036582						3.87159
						319	329	KLLETGVWIDA	2.64608	2.80676	3.33742	3.55629	4.10489	0.034323		0.130536	0.188974		2.6267	3.2228	3.42364	3.6206	4.133	0.024723		0.105215	0.13958						4.40904
						321	326	LETGVW	1.09984	1.08844	1.44948	1.63307	1.56548	0.077188		0.036199	0.029043		1.19461	1.26569	1.54986	1.59815	1.56435	0.048278		0.069719	0.04111						2.65639
						331	350	AQIFFSLGPGFGVLLAFASY	0.563574	0.644587	0.53497	0.533652	0.661749	0.001186		0.029738	0.036255		0.614789	0.672968	0.562095	0.607384	0.714977	0.006936		0.04183	0.08349						9.15438
						340	349	GFGVLLAFAS	2.7695	2.7695	2.8441	2.74961	2.78724	0.029716		0.048764	0.049883		2.77733	2.77342	2.83604	2.7764	2.79479	0.024153		0.056843	0.04273						3.34779
						354	364	NNNCYQDALVT	0.345074	0.35465	0.294993	0.340662	0.407274	0.030449		0.017543	0.02869		0.345465	0.450268	0.310104	0.376997	0.369527	0.030101		0.032012	0.015957						5.48595
						354	366	NNNCYQDALVTSV	0.415816	0.46002	0.341361	0.356694	0.519258	0.008615		0.023794	0.045911		0.425234	0.600815	0.32962	0.442426	0.536287	0.023744		0.025731	0.064173						6.20924
						383	398	LGYMAEMRNEDVSEVA	0.472692	0.452556	0.433321	0.452155	0.512752	0.103953		0.106586	0.132033		0.476619	0.523332	0.412075	0.444987	0.501011	0.101447		0.084084	0.115135						8.24051
						389	396	MRNEDVSE	0.300956	0.31343	0.322023	0.342959	0.447489	0.068521		0.083913	0.082059		0.313577	0.322093	0.334426	0.402966	0.313723	0.085675		0.102727	0.076269
						397	406	VAKDAGPSLL	2.17548	2.00189	2.82564	2.66138	2.99783	0.120301		0.087021	0.147355		1.94915		2.89496	2.97243	3.05209	0.18605		0.088742	0.116707						4.04798
						400	406	DAGPSLL	1.24754	1.16797	1.65445	1.71957	1.49787	0.034312		0.050253	0.101919		0.991751	1.20488	1.62937	1.70948	1.62412	0.019313		0.069893	0.096638						2.24958
						406	421	LFITYAEAIANMPAST	0.527601	0.463115	0.520957	0.489249	0.58571	0.039651		0.022662	0.033932		0.498345	0.534872	0.499346	0.501279	0.513128	0.028269		0.024829	0.027961						6.90305
						408	420	ITYAEAIANMPAS	0.422404	0.333219	0.402366	0.379788	0.40931	0.007111		0.047114	0.06918		0.385026	0.504783	0.42863	0.415653	0.414261	0.058508		0.023135	0.026029						7.53916
						408	422	ITYAEAIANMPASTF	0.553586	0.418089	0.471246	0.453947	0.508415	0.012532		0.081394	0.051785		0.548481	0.484652	0.446311	0.53615	0.490328	0.037783		0.048947	0.102896						6.23047
						483	499	FGGAYVVKLLEEYATGP	4.45796	4.5396	5.76867	6.48646	6.55886	0.041906		0.059022	0.082726		4.48454	4.51213	5.96503	6.59949	6.56304	0.021589		0.025418	0.085747						7.60298
						509	517	AVAVSWFYG	0.203104	0.139588	0.149727	0.15836	0.187448	0.015216		0.024395	0.025161		0.17486	0.214023	0.178321	0.18429	0.198973	0.011666		0.027793	0.016378						3.43856
						512	523	VSWFYGITQFCR	0.235661	0.330667	0.200048	0.234117	0.227548	0.020091		0.042032	0.035648		0.249022	0.271701	0.198052	0.293543	0.299768	0.034327		0.021381	0.031384						4.92076
						516	545	YGITQFCRDVKEMLGFSPGWFWRICWVAIS	1.2115	1.0601	1.18194	1.18525	1.19525	0.003607		0.031263	0.052291		1.3123	1.27006	1.27079	1.26962	1.24028	0.091413		0.063074	0.063461
						519	548	TQFCRDVKEMLGFSPGWFWRICWVAISPLF	0.951712	0.699281	1.0144	0.948946	1.01642	0.037583		0.071812	0.054597		0.94277	1.03199	1.04024	0.964054	0.971475	0.005691		0.019974	0.081541						18.1797
						560	566	PPQLRLF	0.099798	0.069638	0.105273	0.09446	0.112094	0.007563		0.005578	0.012322		0.111576	0.082226	0.131965	0.116667	0.13863	0.010007		0.00242	0.011988						2.88705
						583	593	TSSFICIPTYI	0.188179	0.15773	0.170819	0.160535	0.137591	0.094178		0.098926	0.096366		0.185097	0.18239	0.163845	0.189421	0.176904	0.097773		0.100779	0.098626						4.4955
						590	595	PTYIAY	0.181826	0.110325	0.1234	-0.032779	0.14614	0.017723		0.028472	0.126153		0.172003	0.139728	0.123641	0.149152	0.142157	0.000246		0.010273	0.016628						1.86954
						595	607	YRLIITPGTFKER	1.54556	1.88709	2.4016	3.05275	3.70653	0.006801		0.111387	0.041495		1.49418	1.9165	2.34087	3.13681	3.41389	0.025292		0.087671	0.116842						5.98923
						598	607	IITPGTFKER	1.53353	1.87911	2.24458	2.92317	3.02016	0.061622		0.065331	0.076374		1.60667	1.84114	2.26659	2.96417	3.16416	0.062997		0.073188	0.041454						4.00261
						601	606	PGTFKE	1.82416	1.86415	1.87388	1.83818	1.75638	0.008142		0.042764	0.016346		1.85192	1.81593	1.87419	1.86119	1.82504	0.017353		0.034759	0.024699						2.52352
						608	619	IIKSITPETPTE	2.34214	2.25223	3.7339	4.59441	4.62507	0.026681		0.080707	0.070509		2.34824	2.33836	3.79664	4.62515	4.54246	0.042671		0.09989	0.097869						5.14313
						616	634	TPTEIPCGDIRLNAVLVPR	7.94431	7.89882	7.93662	7.87652	8.08022	0.188953		0.18688	0.175418		7.70171	7.82764	7.80104	7.9747	8.04443	0.141039		0.120245	0.090277						8.43613
						623	641	GDIRLNAVLVPRGSHHHHH	8.22625	7.65529	8.13798	8.12283	8.23736	0.024076		0.04453	0.090268		8.06574	8.22464	8.14387	8.26844	8.15187	0.101467		0.019329	0.037518						8.93202
						625	629	IRLNA	1.75691	1.70083	1.68403	1.72457	1.71088	0.007146		0.040066	0.018232		1.7486	1.74304	1.70381	1.74591	1.70569	0.018671		0.047585	0.027619						1.76008
						631	643	LVPRGSHHHHHHH	0.522149	0.788006	1.87887	2.59773	3.45123	0.026903		0.067883	0.079994		0.545095	0.875362	1.78713	2.63361	3.06731	0.008202		0.117332	0.06137						4.79404

## Sheet: Figure 4 a,d
Figure 4 a,d	HDX data used to create butterfly plot and for plotting HDX on crystal structure
						Peptide information			Sodium state (Dataset: Na+, S-citalopram)										S-citalopram state (Dataset: Na+, S-citalopram)
									Deuterium Incorporation (min)					Error Deuterium Incorporation (min)					Deuterium Incorporation (min)					Error Deuterium Incorporation (min)
						Start	End	Sequence	0.25	1	10	60	480	0.25	1	10	60	480	0.25	1	10	60	480	0.25	1	10	60	480
						1	14	METTPLNSQKQLSA	0.31915	0.341764	0.263574	0.270448	0.286672	0.04607			0.026418		0.319681	0.329426	0.281952	0.293557	0.294189	0.032561			0.006208
						5	12	PLNSQKQL	3.82666	3.80225	3.89359	3.90944	3.89497	0.220799			0.055266		3.92652	3.77246	3.87431	3.84982	3.81946	0.004588			0.064719
						13	21	SACEDGEDC	2.80627	2.75353	2.7867	2.66317	2.75768	0.05901			0.04554		2.74838	2.76781	2.73878	2.74185	2.76927	0.033682			0.033602
						13	28	SACEDGEDCQENGVLQ	6.16504	6.27069	5.82671	6.02311	5.83				0.039754		6.06355	6.17213	5.87722	6.07991	5.98815				0.040097
						22	28	QENGVLQ	2.65781	2.65371	2.60473	2.6125	2.64399	0.027832			0.016593		2.63611	2.63399	2.61242	2.60023	2.58678	0.017341			0.028144
						29	37	KVVPTPGDK	2.43055	2.45696	2.28595	2.38028	2.29876	0.139491			0.063687		2.40471	2.42799	2.27117	2.42082	2.27505	0.232797			0.059624
						29	47	KVVPTPGDKVESGQISNGY	8.16417	8.2175	8.09421	8.1405	8.1148	0.1365			0.056766		8.08368	8.146	8.00527	8.14028	8.14373	0.112537			0.034149
						30	46	VVPTPGDKVESGQISNG	7.30708	7.15707	7.0385	6.84628	6.68042				0.848805		7.15881	7.1243	6.60795	6.83172	6.72131				0.907577
						38	47	VESGQISNGY	3.90296	3.93046	3.8475	3.8941	3.82704	0.02926			0.262187		3.87517	3.85424	3.83639	3.87896	3.87467	0.037843			0.262383
						48	70	SAVPSPGAGDDTRHSIPATTTTL	8.33116	8.34976	8.38929	8.3095	8.43626	0.060366			0.051367		8.35137	8.36616	8.42187	8.32573	8.44895	0.016255			0.060882
						70	88	LVAELHQGERETWGKKVDF	3.04745	3.87648	4.84644	5.55112	5.36167				0.047614		2.98535	3.71342	4.14017	4.87261	5.20726				0.046689
						71	87	VAELHQGERETWGKKVD	3.63639	4.34519	5.68823	5.817	5.9131	0.298174			0.135519		3.56743	4.2751	5.46758	5.61156	5.95897	0.1979			0.165403
						71	88	VAELHQGERETWGKKVDF	3.25126	4.39501	5.58519	5.96771	6.10587	0.449262			0.042426		3.15497	4.20563	5.39775	5.45138	5.78745	0.096744			0.082502
						78	89	ERETWGKKVDFL	1.19644	1.81497	2.68613	2.92855	3.16961	0.046325			0.06938		1.19117	1.69179	2.16247	2.48807	3.0073	0.029469			0.076271
						89	94	LLSVIG	0.0506007	0.0844857	0.42198	1.3139	1.99585	0.014579			0.016235		0.016304	0.0352173	0.104743	0.355325	1.50654	0.015346			0.03356
						89	95	LLSVIGY	0.0765597	0.147283	0.587409	1.62065	2.62171	0.048062			0.04		0.0736807	0.0976547	0.204568	0.425637	1.90575	0.043726			0.035821
						99	109	LGNVWRFPYIC	0.74594	1.00353	1.20356	1.62695	3.46899	0.092903			0.036084		0.650101	0.851806	1.0247	1.31021	2.49995	0.118451			0.049137
						126	150	IFGGIPLFYMELALGQYHRNGCISI	4.2017	5.22285	6.72602	7.16365	7.50674	0.296165			0.152979		4.22735	5.33286	6.7637	7.20847	7.56996	0.159853			0.077729
						138	150	ALGQYHRNGCISI	5.89016	5.97441	5.39383	5.99231	5.57644	0.131531			0.028404		5.88732	5.89713	5.43816	6.00437	5.59726	0.132058			0.741156
						140	158	GQYHRNGCISIWRKICPIF	4.93218	5.0254	4.95242	4.87883	4.82893				0.082668		4.9114	4.99458	4.91871	4.88196	4.94251				0.051664
						145	153	NGCISIWRK	0.426877	0.73334	0.062175	0.88091	0.0243						0.474077	0.747707	-0.008167	0.897336	0.017795
						160	176	GIGYAICIIAFYIASYY	0.329796	0.33914	0.16596	0.281885	0.450181	0.046978			0.020417		0.369351	0.390132	0.133501	0.317072	0.182461	0.122374			0.02411
						167	182	IIAFYIASYYNTIMAW	0.494338	0.570916	0.432535	0.372787	0.458321				0.05274		0.483434	0.510495	0.354422	0.456131	0.353097				0.052889
						175	191	YYNTIMAWALYYLISSF	0.0898785	0.138432	-0.014752	0.110835	0.050032	0.03213			0.071757		0.0880025	0.0891325	-0.017628	0.208812	0.156992	0.040568			0.05805
						175	192	YYNTIMAWALYYLISSFT	0.463635	0.465511	0.375919	0.368858	0.436612	0.093439			0.170259		0.468416	0.483447	0.359964	0.410013	0.374733	0.037113			0.143401
						181	189	AWALYYLIS	2.21332	2.3135	2.32698	2.66817	2.99508	0.027404			0.063704		2.16672	2.3075	2.30631	2.7103	3.04781	0.044415			0.05543
						188	203	ISSFTDQLPWTSCKNS	0.323483	0.3176	0.318	0.281586	0.285737	0.035269			0.035887		0.339699	0.310905	0.20001	0.276767	0.308309	0.038902			0.03117
						217	235	NITWTLHSTSPAEEFYTRH	8.48674	8.44904	8.50884	8.4048	8.45792	0.195267			0.049664		8.46296	8.4769	8.44717	8.50687	8.44134	0.248001			0.205492
						224	230	STSPAEE	0.813576	1.16011	1.17133	1.21345	1.36558	0.028745			0.031901		0.825749	1.21189	1.2003	1.25972	1.35556	0.007974			0.079517
						242	255	SKGLQDLGGISWQL	5.76012	6.37801	6.31545	6.37807	6.42816	0.12013			0.027624		5.73192	6.2698	6.38291	6.36234	6.38333	0.06796			0.023316
						296	305	LVRGATLPGA	0.461551	0.440409	0.419078	0.460673	0.814714	0.044108			0.068737		0.453142	0.432805	0.391475	0.430153	0.716222	0.025698			0.068477
						306	311	WRGVLF	0.0444257	0.0433403	0.0907095	0.422027	1.28724	0.185769			0.054501		0.0477493	0.0473377	0.066004	0.385669	1.16704	0.177653			0.063896
						312	320	YLKPNWQKL	0.864918	1.37283	1.76601	1.95496	2.3709	0.046739			0.035189		0.839599	1.37457	1.65997	1.90494	2.28941	0.048481			0.042426
						319	329	KLLETGVWIDA	2.98605	3.05147	3.41803	3.70325	4.17569	0.126355			0.103144		2.86727	3.01521	3.44588	3.80282	4.26997	0.10139			0.072213
						321	326	LETGVW	1.04548	1.12611	1.28891	1.45384	1.60126	0.075557			0.035806		1.04598	1.0526	1.3164	1.49314	1.53344	0.071217			0.043967
						331	350	AQIFFSLGPGFGVLLAFASY	0.451551	0.464067	0.524641	0.345205	0.468913	0.061903			0.244129		0.519276	0.566175	0.388228	0.389999	0.324387	0.003895			0.250757
						340	349	GFGVLLAFAS	2.86737	2.86017	2.89525	2.80038	2.8819	0.03492			0.021968		2.85716	2.81432	2.87517	2.82379	2.94935	0.033129			0.010799
						354	364	NNNCYQDALVT	0.193212	0.187705	0.104108	0.0859385	0.157738	0.032686			0.011547		0.183429	0.143741	0.068875	0.131062	0.006577	0.02047			0.008531
						354	366	NNNCYQDALVTSV	0.187072	0.18533	0.053584	0.0293218	-0.066598	0.02332			0.037542		0.222039	0.17011	-0.0389375	0.0674923	-0.127952	0.009183			0.035444
						383	398	LGYMAEMRNEDVSEVA	0.345073	0.385331	0.304226	0.259547	0.251839	0.112935			0.078479		0.305801	0.335132	0.247766	0.272256	0.313325	0.108421			0.087095
						389	396	MRNEDVSE	0.313961	0.345606	0.202234	0.289767	0.339356	0.04308			0.070044		0.30053	0.341132	0.270309	0.317775	0.256941	0.072016			0.043524
						397	406	VAKDAGPSLL	2.50634	2.72801	2.76455	2.75687	2.85476	0.061215			0.089787		2.57078	2.74008	2.82567	2.73632	2.88554	0.055645			0.119113
						400	406	DAGPSLL	1.42786	1.65737	1.73205	1.74429	1.77342	0.035067			0.031961		1.48733	1.76223	1.78141	1.77146	1.82893	0.030509			0.072519
						406	421	LFITYAEAIANMPAST	0.431368	0.448272	0.393909	0.418659	0.398064	0.064675			0.026214		0.440871	0.455584	0.358016	0.463261	0.413589	0.050674			0.033185
						408	420	ITYAEAIANMPAS	0.213308	0.186356	0.178546	0.207377	0.115483	0.034872			0.004507		0.179455	0.197721	0.165125	0.202968	0.155914	0.028549			0.04222
						408	422	ITYAEAIANMPASTF	0.429979	0.410721	0.337633	0.347307	0.34726				0.006507		0.415454	0.429759	0.310269	0.372619	0.337419				0.00318
						483	499	FGGAYVVKLLEEYATGP	4.76584	4.8972	5.99817	6.75537	6.77385	0.140491			0.025462		4.78639	4.96201	6.22919	6.76714	6.72222	0.143015			0.072312
						509	517	AVAVSWFYG	0.107214	0.111803	0.04875	0.113738	0.086547	0.007668			0.022232		0.0856127	0.118966	0.0361215	0.106908	0.030736	0.001646			0.014803
						512	523	VSWFYGITQFCR	0.086236	0.16938	0.032452	-0.217346	0.01509						0.051966	0.108882	-0.07601	-0.195493	-0.103071
						516	545	YGITQFCRDVKEMLGFSPGWFWRICWVAIS	0.877549	0.909722	0.791437	0.768543	0.880673				0.049156		0.867545	0.86545	0.664686	0.830575	0.769517				0.026016
						519	548	TQFCRDVKEMLGFSPGWFWRICWVAISPLF	0.730114	0.721377	0.732769	0.719309	0.751164				0.041665		0.769174	0.762323	0.525219	0.776841	0.708825				0.027222
						560	566	PPQLRLF	0.076162	0.096333	0.042082	0.0495552	0.050766	0.029569			0.03646		0.0954343	0.0734513	0.0769665	0.0527345	0.0598555	0.0881			0.043663
						583	593	TSSFICIPTYI	0.174169	0.178005	0.148644	0.11161	0.112595	0.059332			0.064103		0.186958	0.172886	0.115741	0.114454	0.085971	0.007133			0.06915
						590	595	PTYIAY	0.0436213	0.004555	0.125393	0.0483045	0.070109	0.019985			0.031882		0.03778	0.028434	0.084095	0.0691445	0.030557	0.015715			0.013376
						595	607	YRLIITPGTFKER	1.65572	2.19572	2.4946	3.3743	4.08912	0.094495			0.02171		1.69833	2.19967	2.64863	3.57337	4.19585	0.07172			0.061096
						598	607	IITPGTFKER	1.53676	1.9874	2.37234	3.0582	3.79412	0.075491			0.068634		1.59239	2.07049	2.4801	3.27843	3.77015	0.072199			0.08373
						601	606	PGTFKE	1.97858	1.96895	1.94959	1.92843	1.93488	0.023609			0.025069		1.9464	1.95397	1.93655	1.94969	1.97023	0.024241			0.012116
						608	619	IIKSITPETPTE	2.47441	2.64796	3.8505	4.67503	4.77368	0.040953			0.039244		2.51047	2.69447	4.12629	4.68272	4.81192	0.032491			0.040554
						616	634	TPTEIPCGDIRLNAVLVPR	7.91871	8.00285	8.01394	7.86823	7.99318	0.042346			0.036703		7.90383	7.99589	8.00867	7.86252	7.99934	0.004755			0.111318
						623	641	GDIRLNAVLVPRGSHHHHH	8.03554	8.13588	8.15681	8.148	8.274	0.260363			0.046364		8.03055	8.0823	8.20991	8.1535	8.20174	0.243492			0.051822
						625	629	IRLNA	1.92771	1.93975	1.87653	1.85344	1.87158	0.018542			0.012623		1.88643	1.88745	1.86977	1.88421	1.84328	0.016624			0.017606
						631	643	LVPRGSHHHHHHH	1.66634	1.95204	4.4418	3.90848	5.37741	0.064845			0.047173		1.61533	1.92928	4.43058	3.87488	5.37732	0.03781			0.099189

## Sheet: Figure 4 b,e
Figure 4 b,e	HDX data used to create butterfly plot and for plotting HDX on crystal structure
						Peptide information			Sodium state (Dataset: Na+, cocaine, ibogaine)										Cocaine state (Dataset: Na+, cocaine, ibogaine)										MX controls (Dataset: Na+, cocaine, ibogaine)
									Deuterium Incorporation (min)					Error Deuterium Incorporation (min)					Deuterium Incorporation (min)					Error Deuterium Incorporation (min)					Deuterium Incorporation (min)					Error Deuterium Incorporation (min)
						Start	End	Sequence	0.25	1	10	60	480	0.25	1	10	60	480	0.25	1	10	60	480	0.25	1	10	60	480	0.25	1	10	60	480	0.17	1	10	60	480
						1	14	METTPLNSQKQLSA	0.290652	0.323431	0.287719	0.184771	0.267908	0.004676			0.034131		0.30751	0.362436	0.356867	0.259268	0.226882	0.01239			0.011728						8.91546					0.056652
						5	12	PLNSQKQL	3.52313	3.74736	3.63687	3.44943	3.56675	0.090233			0.04549		3.46325	3.66069	3.59246	3.44125	3.38475	0.022802			0.036688						4.07855					0.147698
						13	21	SACEDGEDC	2.72727	2.70409	2.64415	2.45882	2.59925	0.065343			0.033573		2.68006	2.67409	2.61858	2.57767	2.51066	0.023165			0.016135						3.31595
						13	28	SACEDGEDCQENGVLQ	6.01767	6.27005	5.82671	5.73868	5.83	0.017409			0.007938		5.98499	5.99865	5.83945	5.82328	6.00105	0.013349			0.012997						6.46751					0.150857
						22	28	QENGVLQ	2.54237	2.54543	2.49376	2.41932	2.5109	0.059834			0.010041		2.48898	2.52655	2.47668	2.42376	2.47626	0.00541			0.007401						2.84034					0.048442
						29	37	KVVPTPGDK	2.23168	2.37921	2.2057	2.02302	2.16729	0.338059			0.337765		2.14607	2.27156	2.19052	2.0631	2.13667	0.338524			0.340535						2.50739					0.350401
						29	47	KVVPTPGDKVESGQISNGY	7.98242	8.09036	7.98581	7.77128	7.89029	0.108016			0.102655		7.96611	7.94747	7.89101	7.82486	8.05649	0.08496			0.095949						8.72216					0.146861
						30	46	VVPTPGDKVESGQISNG	7.11694	7.04467	7.0385	6.69595	6.68042	0.017029			0.048497		7.11232	7.12294	7.01958	6.94757	6.99424	0.026585			0.063376						7.6427					0.09023
						38	47	VESGQISNGY	4.12532	4.19667	4.0283	3.9992	3.93866	0.080277			0.055361		4.05767	4.03465	3.99673	3.94807	4.03504	0.000742			0.005364						4.67287					0.033359
						48	70	SAVPSPGAGDDTRHSIPATTTTL	8.06778	8.10979	8.16149	7.89678	8.12598	0.008792			0.05909		8.19147	8.30239	8.24711	8.06345	8.33551	0.040001			0.031891						9.21839					0.145709
						70	88	LVAELHQGERETWGKKVDF	2.85909	3.9357	4.84644	4.95661	5.36167	0.180461			0.199031		2.76089	3.37956	4.08237	4.51488	4.79469	0.17025			0.172807						6.89489					0.344894
						71	87	VAELHQGERETWGKKVD	3.3236	4.50444	5.39934	5.41605	5.77792	0.113698			0.079141		3.15136	3.91912	4.73215	5.14524	5.69561	0.023473			0.022952						6.82531					0.263883
						71	88	VAELHQGERETWGKKVDF	3.09551	4.41739	5.48387	5.45941	5.62656	0.092742			0.002133		2.96187	3.74324	4.2835	5.08824	5.59881	0.033291			0.001116						6.78976					0.291035
						78	89	ERETWGKKVDFL	1.14212	1.93874	2.6598	2.75179	3.21805	0.054575			0.114846		1.09889	1.50431	1.97185	2.24576	2.68966	0.00756			0.033911						4.49301					0.200841
						89	94	LLSVIG	0.0335705	0.128011	0.422457	1.23575	1.9607	0.012723			0.070775		-0.001141	0.060621	0.124227	0.217726	1.03888	0.000154			0.031519						2.52569					0.035792
						89	95	LLSVIGY	0.08032	0.212822	0.616566	1.5737	2.63654	0.016905			0.07136		0.0794065	0.160744	0.244486	0.280327		0.0259			0.021027						3.116					0.024807
						99	109	LGNVWRFPYIC	0.645174	0.809654	0.91557	1.37971	3.19552	0.037997			0.049509		0.652049	0.89794	1.05738	1.65733	3.1881	0.186239			0.038787						4.91219					0.060891
						126	150	IFGGIPLFYMELALGQYHRNGCISI	4.19814	5.40008	6.79543	6.55938	7.36456	0.059476			0.008102		4.37288	5.71947	6.77384	6.66218	7.28926	0.04023			0.089684						7.67158					0.540024
						138	150	ALGQYHRNGCISI	4.88488	5.06805	4.57342	4.71513	4.75905	0.008591			0.012739		4.75546	4.64898	4.68826	4.77649	4.84075	0.032009			0.003202						5.38111					0.167256
						140	158	GQYHRNGCISIWRKICPIF	4.89668	5.03031	4.95242	4.82527	4.82893	0.080292			0.080085		4.91395	4.82617	4.82296	4.8869	4.92825	0.098888			0.122277						5.3722					0.156544
						145	153	NGCISIWRK	0.004035	0.105392	0.062175	-0.105674	0.0243	0.018912			0.018964		0.0411475	0.172439	0.193862	-0.0378545	-0.029716	0.01054			0.002806						3.73448					0.109982
						160	176	GIGYAICIIAFYIASYY	0.438549	0.51137	0.465353	0.29155	0.450181	0.007275			0.030502		0.521308	0.637109	0.540163	0.413289	0.366397	0.004097			0.016743						7.64638					0.156487
						167	182	IIAFYIASYYNTIMAW	0.426723	0.566914	0.432535	0.279979	0.458321	0.035074			0.053787		0.512445	0.643895	0.596809	0.412582	0.306001	0.059475			0.036583						8.18089					0.211041
						175	191	YYNTIMAWALYYLISSF
						175	192	YYNTIMAWALYYLISSFT	0.415821	0.495848	0.401387	0.268822	0.378715	0.005506			0.08071		0.510445	0.629126	0.565054	0.436319	0.306917	0.056439			0.024816						9.24137					0.047342
						181	189	AWALYYLIS	1.99106	2.26763	2.27674	2.38565	2.88998	0.004086			0.04822		1.93675	2.09752	2.25538	2.44237	2.93663	0.013111			0.019606						3.52738					0.12999
						188	203	ISSFTDQLPWTSCKNS	0.263734	0.270929	0.249005	0.164571	0.232607	0.015554			0.035228		0.291025	0.357284	0.327885	0.178971	0.20878	0.006311			0.010117						9.19901					0.063717
						217	235	NITWTLHSTSPAEEFYTRH	8.40123	8.28318	8.45895	8.18549	8.20864	0.02564			0.017619		8.46064	8.40492	8.43195	8.36838	8.40987	0.087457			0.013673						9.29079					0.050221
						224	230	STSPAEE	0.759547	1.02719	1.06793	1.04963	1.18456	0.061294			0.075311		0.712044	0.998346	1.06349	1.0933	0.915959	0.001495			0.028391						2.29302					0.049104
						242	255	SKGLQDLGGISWQL	5.63325	6.46685	6.2632	6.14654	6.30989	0.100997			0.039786		5.63584	6.34063	6.32052	6.11629	6.23639	0.017465			0.007499						6.71463					0.159764
						296	305	LVRGATLPGA	0.42294	0.445387	0.375964	0.396042	0.774802	0.00492			0.005704		0.462339	0.426767	0.446224	0.395738	0.610379	0.001445			0.025546						3.63297					0.077832
						306	311	WRGVLF	0.07121	0.071573	0.102843	0.421626	1.31263	0.001232			0.001377		0.0691185	0.126442	0.141652	0.399103	1.05104	0.013041			0.000834						2.39709					0.077646
						312	320	YLKPNWQKL	0.843436	1.39172	1.76401	2.00132	2.32164	0.081661			0.061381		0.79292	1.36964	1.69921	1.88678	2.14487	0.054623			0.024215						4.03374					0.078538
						319	329	KLLETGVWIDA	2.7476	3.00853	3.27917	3.27549	3.85636	0.117563			0.10112		2.65076	2.81084	3.27511	3.57711	4.18426	0.032292			0.102386						4.62097					0.215482
						321	326	LETGVW	1.03178	1.14514	1.2614	1.42906	1.56266	0.034436			0.062203		1.02405	1.0178	1.2266	1.4758	1.41231	0.006006			0.032482						2.60026					0.035514
						331	350	AQIFFSLGPGFGVLLAFASY	0.46767	0.536314	0.624509	0.402537	0.564877	0.033482			0.089168		0.515872	0.624527	0.619677	0.491966	0.338635	0.012322			0.073349						8.95246					0.072986
						340	349	GFGVLLAFAS	2.84749	2.91742	2.81664	2.75707	2.82724	0.025426			0.012217		2.85005	2.892	2.90573	2.75322	3.01466	0.021107			0.026029						3.20733					0.11396
						354	364	NNNCYQDALVT	0.090099	0.20815	0.086493	-0.050911	0.098297	0.025815			0.069644		0.117944	0.256755	0.210508	-0.006042	-0.065031	0.029259			0.042864						5.61624					0.063985
						354	366	NNNCYQDALVTSV	-0.180305	-0.001137	-0.055895	-0.437152	-0.258422	0.014388			0.004333		-0.073417	0.070753	0.001867	-0.368208	-0.468845	0.06142			0.021647						6.27337					0.055787
						383	398	LGYMAEMRNEDVSEVA	0.205879	0.265555	0.191246	0.10373	0.093045	0.140366			0.146752		0.241853	0.311514	0.29851	0.107129	0.019634	0.131921			0.141945						8.51917					0.046637
						389	396	MRNEDVSE	0.255644	0.24499	0.192353	0.188841	0.339356	0.091391			0.093959		0.251842	0.275575	0.283075	0.244285	0.267956	0.100649			0.11482
						397	406	VAKDAGPSLL	2.3505	2.60714	2.51822	2.49036	2.60653	0.144536			0.120027		2.29586	2.53014	2.66334	2.53733	2.5769	0.016327			0.040767						3.79733					0.107981
						400	406	DAGPSLL	1.35599	1.54317	1.57665	1.59575	1.60561	0.089725			0.048383		1.27444	1.48031	1.672	1.67518	1.68267	0.021396			0.00664						2.33156					0.029586
						406	421	LFITYAEAIANMPAST	0.428953	0.462984	0.432159	0.291328	0.431648	0.042955			0.023279		0.454429	0.553766	0.512585	0.376323	0.334879	0.012702			0.011695						6.78052					0.101279
						408	420	ITYAEAIANMPAS	0.225853	0.267579	0.315897	0.155564	0.254389	0.023242			0.019113		0.256882	0.30158	0.323112	0.255098	0.113633	0.041609			0.027719						7.45162					0.075001
						408	422	ITYAEAIANMPASTF	0.393165	0.376571	0.337633	0.324666	0.34726	0.013528			0.027673		0.431399	0.43559	0.420453	0.36465	0.347314	0.021632			0.008762						6.27518					0.135176
						483	499	FGGAYVVKLLEEYATGP	4.71123	5.06115	6.00523	6.62683	6.84528	0.033367			0.105813		4.69958	4.97596	5.94664	6.69185	6.72715	0.019847			0.184353						7.52593					0.103338
						509	517	AVAVSWFYG	0.056336	0.167579	0.065182	0.0295295	0.088168	0.00782			0.007375		0.0809295	0.100906	0.064323	0.0478435	0.005385	0.005584			0.002623						3.13856					0.076967
						512	523	VSWFYGITQFCR	0.0016065	0.16938	0.032452	-0.1323	0.01509	0.013563			0.040031		0.0441155	0.1751	0.082926	-0.081962	-0.199135	0.008048			0.015823						4.93651					0.217393
						516	545	YGITQFCRDVKEMLGFSPGWFWRICWVAIS	0.855574	0.845674	0.791437	0.66639	0.880673	0.012071			0.095526		0.953402	1.10441	1.03151	0.863821	0.726727	0.032415			0.038672
						519	548	TQFCRDVKEMLGFSPGWFWRICWVAISPLF	0.675086	0.671604	0.732769	0.629102	0.751164	0.076187			0.109269		0.780716	0.918711	0.893672	0.789179	0.678059	0.089538			0.098221						18.2946					0.124473
						560	566	PPQLRLF	0.0118855	0.055757	0.007272	-0.022497	0.044347	0.012768			0.001677		0.0272785	0.100803	0.057542	0.008457	-0.012967	0.013785			0.009141						2.78235					0.012212
						583	593	TSSFICIPTYI	0.161766	0.141277	0.04413	-0.040913	-0.006676	0.178804			0.181621		0.214149	0.212826	0.135088	0.003994	-0.086796	0.180161			0.178837						4.34066					0.228894
						590	595	PTYIAY	-0.059812	0.015915	0.118272	-0.0340105	0.093097	0.142316			0.155619		0.0446715	0.03866	0.022816	0.0339895	-0.049478	0.001651			0.057057						2.18802					0.030557
						595	607	YRLIITPGTFKER	1.70659	2.23505	2.47263	3.15564	3.8449	0.039045			0.054091		1.70601	2.21153	2.45944	3.20232	3.95327	0.05372			0.04453						6.29771					0.084811
						598	607	IITPGTFKER	1.31905	1.88002	2.069	2.72807	3.54562	0.065281			0.091745		1.32801	1.85091	2.02157	2.74704	3.53769	0.016808			0.013917						4.04884					0.089771
						601	606	PGTFKE	1.96633	1.95295	1.92193	1.8999	1.90167	0.018079			0.005914		1.92611	1.93643	1.93485	1.92157	1.91911	0.00016			0.001469						2.44172					0.02917
						608	619	IIKSITPETPTE	2.36019	2.53585	3.67985	4.49831	4.66684	0.079498			0.016436		2.29224	2.36882	3.64674	4.38275	4.55476	0.001552			0.034796						5.20107					0.083394
						616	634	TPTEIPCGDIRLNAVLVPR	7.93359	7.98222	7.83888	7.66865	7.83415	0.007117			0.036091		7.89371	8.01924	7.79414	7.84067	8.01668	0.005735			0.006548						8.59423					0.106359
						623	641	GDIRLNAVLVPRGSHHHHH	7.86016	8.09841	8.00168	7.71505	8.04488	0.013007			0.016342		7.77878	8.05933	7.97098	7.74773	7.74272	0.00319			0.029062						8.70428					0.303999
						625	629	IRLNA	1.72667	1.79657	1.70308	1.57698	1.68971	0.039743			0.002045		1.68375	1.70842	1.66656	1.63457	1.64241	0.00056			0.015451						1.86438					0.036461
						631	643	LVPRGSHHHHHHH

## Sheet: Fiugre 4 c,f
Figure 4 c,f	HDX data used to create butterfly plot and for plotting HDX on crystal structure
						Peptide information			Sodium state (Dataset: Na+, cocaine, ibogaine)										Ibogaine state (Dataset: Na+, cocaine, ibogaine)										MX controls (Dataset: Na+, cocaine, ibogaine)
									Deuterium Incorporation (min)					Error Deuterium Incorporation (min)					Deuterium Incorporation (min)					Error Deuterium Incorporation (min)					Deuterium Incorporation (min)					Error Deuterium Incorporation (min)
						Start	End	Sequence	0.25	1	10	60	480	0.25	1	10	60	480	0.25	1	10	60	480	0.25	1	10	60	480	0.25	1	10	60	480	0.17	1	10	60	480
						1	14	METTPLNSQKQLSA	0.290652	0.323431	0.287719	0.184771	0.267908	0.004676			0.034131		0.281804	0.387651	0.35144	0.299417	0.281852	0.023646			0.035336						8.91546					0.056652
						5	12	PLNSQKQL	3.52313	3.74736	3.63687	3.44943	3.56675	0.090233			0.04549		3.4563	3.52123	3.58801	3.45272	3.379	0.000524			0.040837						4.07855					0.147698
						13	21	SACEDGEDC	2.72727	2.70409	2.64415	2.45882	2.59925	0.065343			0.033573		2.69048	2.61802	2.58314	2.57332	2.56178	0.003144			0.001637						3.31595
						13	28	SACEDGEDCQENGVLQ	6.01767	6.27005	5.82671	5.73868	5.83	0.017409			0.007938		6.00135	6.03717	5.90177	5.78169	5.94941	0.075085			0.01375						6.46751					0.150857
						22	28	QENGVLQ	2.54237	2.54543	2.49376	2.41932	2.5109	0.059834			0.010041		2.50538	2.47153	2.425	2.44534	2.46429	0.005249			0.012847						2.84034					0.048442
						29	37	KVVPTPGDK	2.23168	2.37921	2.2057	2.02302	2.16729	0.338059			0.337765		2.19029	2.20872	2.09716	2.10378	2.17984	0.333726			0.338384						2.50739					0.350401
						29	47	KVVPTPGDKVESGQISNGY	7.98242	8.09036	7.98581	7.77128	7.89029	0.108016			0.102655		7.97937	7.87312	7.82415	7.70998	7.897	0.084237			0.095246						8.72216					0.146861
						30	46	VVPTPGDKVESGQISNG	7.11694	7.04467	7.0385	6.69595	6.68042	0.017029			0.048497		7.07652	7.12697	6.92854	6.85271	6.86333	0.029317			0.017894						7.6427					0.09023
						38	47	VESGQISNGY	4.12532	4.19667	4.0283	3.9992	3.93866	0.080277			0.055361		4.04074	4.00097	4.01575	3.95366	3.95196	0.019854			1.62737e-05						4.67287					0.033359
						48	70	SAVPSPGAGDDTRHSIPATTTTL	8.06778	8.10979	8.16149	7.89678	8.12598	0.008792			0.05909		8.11581	8.07465	8.16605	7.9352	8.22438	0.052696			0.040315						9.21839					0.145709
						70	88	LVAELHQGERETWGKKVDF	2.85909	3.9357	4.84644	4.95661	5.36167	0.180461			0.199031		4.18438	5.09419	5.74343	5.3168	5.2773	0.174154			0.175598						6.89489					0.344894
						71	87	VAELHQGERETWGKKVD	3.3236	4.50444	5.39934	5.41605	5.77792	0.113698			0.079141		4.95732	5.24724	5.33511	5.34009	5.76326	0.014508			0.005118						6.82531					0.263883
						71	88	VAELHQGERETWGKKVDF	3.09551	4.41739	5.48387	5.45941	5.62656	0.092742			0.002133		4.70524	5.21042	5.3501	5.47102	5.38228	0.001466			0.004086						6.78976					0.291035
						78	89	ERETWGKKVDFL	1.14212	1.93874	2.6598	2.75179	3.21805	0.054575			0.114846		2.14444	2.67057	3.14544	3.02552	3.07329	0.053149			0.023147						4.49301					0.200841
						89	94	LLSVIG	0.0335705	0.128011	0.422457	1.23575	1.9607	0.012723			0.070775		0.203829	0.618972	1.5398	2.08016	2.23244	0.003731			0.003632						2.52569					0.035792
						89	95	LLSVIGY	0.08032	0.212822	0.616566	1.5737	2.63654	0.016905			0.07136		0.318794	0.742653	1.82022	2.55352	2.7688	0.009662			0.010063						3.116					0.024807
						99	109	LGNVWRFPYIC	0.645174	0.809654	0.91557	1.37971	3.19552	0.037997			0.049509		0.246401	0.275225	0.660581	1.34035	2.06844	0.023			0.025926						4.91219					0.060891
						126	150	IFGGIPLFYMELALGQYHRNGCISI	4.19814	5.40008	6.79543	6.55938	7.36456	0.059476			0.008102		4.26628	5.40204	6.71319	6.47396	7.25678	0.076882			0.037868						7.67158					0.540024
						138	150	ALGQYHRNGCISI	4.88488	5.06805	4.57342	4.71513	4.75905	0.008591			0.012739		4.85027	4.79546	4.5151	4.71251	4.95947	0.082274			0.032793						5.38111					0.167256
						140	158	GQYHRNGCISIWRKICPIF	4.89668	5.03031	4.95242	4.82527	4.82893	0.080292			0.080085		4.91867	4.87786	4.91268	4.74649	4.98541	0.106942			0.109194						5.3722					0.156544
						145	153	NGCISIWRK	0.004035	0.105392	0.062175	-0.105674	0.0243	0.018912			0.018964		0.022914	0.161582	0.156189	0.00143	0.062643	0.004763			0.010376						3.73448					0.109982
						160	176	GIGYAICIIAFYIASYY	0.438549	0.51137	0.465353	0.29155	0.450181	0.007275			0.030502		0.426252	0.553505	0.554973	0.483542	0.446173	0.009675			0.006561						7.64638					0.156487
						167	182	IIAFYIASYYNTIMAW	0.426723	0.566914	0.432535	0.279979	0.458321	0.035074			0.053787		0.405315	0.575525	0.533897	0.466792	0.411546	0.03908			0.039502						8.18089					0.211041
						175	191	YYNTIMAWALYYLISSF
						175	192	YYNTIMAWALYYLISSFT	0.415821	0.495848	0.401387	0.268822	0.378715	0.005506			0.08071		0.45729	0.592357	0.569366	0.472517	0.461969	0.059832			0.009893						9.24137					0.047342
						181	189	AWALYYLIS	1.99106	2.26763	2.27674	2.38565	2.88998	0.004086			0.04822		1.90125	2.27938	2.30859	2.41744	2.91243	0.025681			0.028733						3.52738					0.12999
						188	203	ISSFTDQLPWTSCKNS	0.263734	0.270929	0.249005	0.164571	0.232607	0.015554			0.035228		0.254211	0.270578	0.319618	0.204744	0.191591	0.018945			0.00488						9.19901					0.063717
						217	235	NITWTLHSTSPAEEFYTRH	8.40123	8.28318	8.45895	8.18549	8.20864	0.02564			0.017619		8.36995	8.35749	8.29954	8.26896	8.34085	0.003516			0.069111						9.29079					0.050221
						224	230	STSPAEE	0.759547	1.02719	1.06793	1.04963	1.18456	0.061294			0.075311		0.79934	1.10284	1.02892	1.164	1.02185	0.042021			0.03881						2.29302					0.049104
						242	255	SKGLQDLGGISWQL	5.63325	6.46685	6.2632	6.14654	6.30989	0.100997			0.039786		5.67273	6.24255	6.30028	5.98453	6.23198	0.020552			0.068856						6.71463					0.159764
						296	305	LVRGATLPGA	0.42294	0.445387	0.375964	0.396042	0.774802	0.00492			0.005704		0.372176	0.42095	0.445464	0.517186	0.97243	0.01531			0.029076						3.63297					0.077832
						306	311	WRGVLF	0.07121	0.071573	0.102843	0.421626	1.31263	0.001232			0.001377		0.056687	0.078689	0.199554	0.809482	1.13052	0.003965			0.02407						2.39709					0.077646
						312	320	YLKPNWQKL	0.843436	1.39172	1.76401	2.00132	2.32164	0.081661			0.061381		1.24015	1.75739	2.29111	2.53208	2.81022	0.023759			0.020911						4.03374					0.078538
						319	329	KLLETGVWIDA	2.7476	3.00853	3.27917	3.27549	3.85636	0.117563			0.10112		2.67278	3.08488	3.41128	3.56823	4.17406	0.047845			0.063426						4.62097					0.215482
						321	326	LETGVW	1.03178	1.14514	1.2614	1.42906	1.56266	0.034436			0.062203		1.04625	1.19229	1.45273	1.55585	1.44226	0.049592			0.006242						2.60026					0.035514
						331	350	AQIFFSLGPGFGVLLAFASY	0.46767	0.536314	0.624509	0.402537	0.564877	0.033482			0.089168		0.463588	0.895253	0.593545	0.486221	0.484932	0.007914			0.005792						8.95246					0.072986
						340	349	GFGVLLAFAS	2.84749	2.91742	2.81664	2.75707	2.82724	0.025426			0.012217		2.83025	2.92522	2.86536	2.73044	2.97038	0.010839			0.017929						3.20733					0.11396
						354	364	NNNCYQDALVT	0.090099	0.20815	0.086493	-0.050911	0.098297	0.025815			0.069644		0.0669335	0.127264	0.13327	0.0827415	0.01344	0.000908			0.022798						5.61624					0.063985
						354	366	NNNCYQDALVTSV	-0.180305	-0.001137	-0.055895	-0.437152	-0.258422	0.014388			0.004333		-0.136928	-0.009554	-0.007831	-0.310288	-0.337213	0.005712			0.015447						6.27337					0.055787
						383	398	LGYMAEMRNEDVSEVA	0.205879	0.265555	0.191246	0.10373	0.093045	0.140366			0.146752		0.202478	0.317292	0.290104	0.183015	0.148484	0.138344			0.14729						8.51917					0.046637
						389	396	MRNEDVSE	0.255644	0.24499	0.192353	0.188841	0.339356	0.091391			0.093959		0.249251	0.273253	0.276397	0.302041	0.295029	0.091696			0.11769
						397	406	VAKDAGPSLL	2.3505	2.60714	2.51822	2.49036	2.60653	0.144536			0.120027		1.37711	1.52146	2.08347	2.54302	2.56931	0.016226			0.054877						3.79733					0.107981
						400	406	DAGPSLL	1.35599	1.54317	1.57665	1.59575	1.60561	0.089725			0.048383		0.650783	0.746734	1.33209	1.71987	1.51786	0.001762			0.013525						2.33156					0.029586
						406	421	LFITYAEAIANMPAST	0.428953	0.462984	0.432159	0.291328	0.431648	0.042955			0.023279		0.43018	0.514293	0.511571	0.435052	0.437712	0.000999			0.022893						6.78052					0.101279
						408	420	ITYAEAIANMPAS	0.225853	0.267579	0.315897	0.155564	0.254389	0.023242			0.019113		0.228872	0.342263	0.335545	0.26417	0.226342	0.018117			0.01845						7.45162					0.075001
						408	422	ITYAEAIANMPASTF	0.393165	0.376571	0.337633	0.324666	0.34726	0.013528			0.027673		0.419143	0.545665	0.469186	0.396045	0.429796	0.057959			0.024686						6.27518					0.135176
						483	499	FGGAYVVKLLEEYATGP	4.71123	5.06115	6.00523	6.62683	6.84528	0.033367			0.105813		4.71545	4.81118	5.76876	6.50179	6.68997	0.030699			0.021877						7.52593					0.103338
						509	517	AVAVSWFYG	0.056336	0.167579	0.065182	0.0295295	0.088168	0.00782			0.007375		0.0667065	0.094341	0.065816	0.058895	0.053731	0.001157			0.00426						3.13856					0.076967
						512	523	VSWFYGITQFCR	0.0016065	0.16938	0.032452	-0.1323	0.01509	0.013563			0.040031		-0.0420915	0.11106	0.104356	-0.052006	-0.095874	0.001157			0.017238						4.93651					0.217393
						516	545	YGITQFCRDVKEMLGFSPGWFWRICWVAIS	0.855574	0.845674	0.791437	0.66639	0.880673	0.012071			0.095526		0.859909	1.05608	1.06284	0.928455	0.906871	0.043538			0.003608
						519	548	TQFCRDVKEMLGFSPGWFWRICWVAISPLF	0.675086	0.671604	0.732769	0.629102	0.751164	0.076187			0.109269		0.75446	0.896544	0.911043	0.804838	0.795193	0.089055			0.076327						18.2946					0.124473
						560	566	PPQLRLF	0.0118855	0.055757	0.007272	-0.022497	0.044347	0.012768			0.001677		0.012758	0.060064	0.053401	0.0340185	0.01659	0.018492			0.014266						2.78235					0.012212
						583	593	TSSFICIPTYI	0.161766	0.141277	0.04413	-0.040913	-0.006676	0.178804			0.181621		0.133158	0.13132	0.090522	0.096971	-0.049728	0.182882			0.207161						4.34066					0.228894
						590	595	PTYIAY	-0.059812	0.015915	0.118272	-0.0340105	0.093097	0.142316			0.155619		0.0070655	0.008294	0.09611	0.054618	-0.019598	0.015852			0.004757						2.18802					0.030557
						595	607	YRLIITPGTFKER	1.70659	2.23505	2.47263	3.15564	3.8449	0.039045			0.054091		1.75008	2.21186	2.46341	3.12069	3.9869	0.020911			0.016886						6.29771					0.084811
						598	607	IITPGTFKER	1.31905	1.88002	2.069	2.72807	3.54562	0.065281			0.091745		1.37616	1.79095	1.95921	2.62279	3.46668	0.013703			0.012293						4.04884					0.089771
						601	606	PGTFKE	1.96633	1.95295	1.92193	1.8999	1.90167	0.018079			0.005914		1.95161	1.92334	1.94231	1.90562	1.87376	0.011673			0.012893						2.44172					0.02917
						608	619	IIKSITPETPTE	2.36019	2.53585	3.67985	4.49831	4.66684	0.079498			0.016436		2.3308	2.36411	3.57314	4.41142	4.46108	0.01797			0.000213						5.20107					0.083394
						616	634	TPTEIPCGDIRLNAVLVPR	7.93359	7.98222	7.83888	7.66865	7.83415	0.007117			0.036091		7.92738	7.86853	7.88008	7.69465	7.88934	0.044954			0.042541						8.59423					0.106359
						623	641	GDIRLNAVLVPRGSHHHHH	7.86016	8.09841	8.00168	7.71505	8.04488	0.013007			0.016342		7.84836	7.94255	8.01772	7.71377	7.80077	0.007669			0.014334						8.70428					0.303999
						625	629	IRLNA	1.72667	1.79657	1.70308	1.57698	1.68971	0.039743			0.002045		1.68802	1.67328	1.6382	1.65255	1.63714	0.007343			0.000893						1.86438					0.036461
						631	643	LVPRGSHHHHHHH

## Sheet: Figure 5 c
Figure 5 c	HDX data used to create uptake plots.
Source data for the uptake plots for Figure 5c is a part of the source data for Figures 2-4.

## Sheet: Supplementary Figure 1a
Supplementary Figure 1a	Uncropped gel of hSERT purification
								Lane	Descritpion
								1	SERT containing fraction
								2	SERT containing fraction
								3	SERT containing fraction
								4	SERT containing fraction
								5	Kaleidoscope molecular weight ladder
								6	SERT containing fraction
								7	BSA calibration curve
								8	BSA calibration curve
								9	BSA calibration curve
								10	BSA calibration curve

## Sheet: Supplementary Figure 1b
Supplementary Figure 1b	Uncropped western blot for hSERT
Lane:
									Lane	Description
									1	Kaleidoscope molecular weight ladder
									2	Buffer
									3	1 µg of hSERT
									4	Buffer
									5	2 µg of hSERT
									6	Buffer
									7	1 µg of hSERT
									8	Not used
									9	Not used
									10	Not used

## Sheet: Supplementary Figure 1c
Supplementary Figure 1c	Counts for radioligand binding experimetns with hSERT
								[3H Imipramine] (nM)	Specifc binding 1	Specifc binding 2	Specific binding 3	Unspecific binding
								0	7	10	8	3
								1	776	746	746	46
								2	1361	1371	1338	129
								4	2333	2312	2326	210
								8	4704	4553	4631	491
								16	6021	6050	6028	788
								32	7159	7390	7366	1617
								48	7926	8412	8253	2178

[truncated: 8 more sheets: Supplementary Figure 2a, Supplementary Figure 2b, Supplementary Figure 2c, Supplementary Figure 2d, Supplementary Figure 5, Supplementary Figure 6, Supplementary Figure 7, Supplementary Figure 8]
